# Supplementary material for: A compendium of Caenhorabditis elegans regulatory transcription factors: a resource for mapping transcription regulatory networks
Source: Genome Biol. 2005 Dec 30;6(13):R110. doi: 10.1186/gb-2005-6-13-r110 (PMC1414109; doi:10.1186/gb-2005-6-13-r110)
Supplement: Additional data file 1 — wTF2.0: a collection of predicted C. elegans transcription factors [file gb-2005-6-13-r110-S1.xls]

## Sheet: Total list
Table S1
wTF2.0: a collection of predicted C. elegans transcription factors
Sequence name	in ORFeome	Public name	DNA binding domain	E-value	Detection	Comments
C34E10.7	YES	cnd-1	bHLH	E-15	A
F52B5.5	WC	cep-1	p53	Interpro E-31	A
K11G9.4	NO	egl-46	ZF - C2H2 - 1 finger	manual curation	A
C07A12.1	YES	ham-2	ZF - C2H2 - 2 fingers	manual curation	A
R11E3.6	YES	eor-1	ZF - C2H2 - 9 fingers	manual curation	A
C17E4.6	WC		YL1 TF	E-97	A+D
F28C6.1	YES		AP-2	E-127	A+T
F28C6.2	YES		AP-2	E-107	A+T
K06A1.1	YES		AP-2	E-138	A+T
Y62E10A.17	YES		AP-2	E-128	A+T
F38A6.3	NO	hif-1	bHLH	E-01	A+T
T19B10.11	YES	mxl-1	bHLH	E-12	A+T
T08D10.1	YES	tag-295	CBF	E-34	A+T
Y53H1A.5	NO		CBF	E-30	A+T
D1081.2	YES	unc-120	MADS box	E-28	A+T
W10D5.1	YES	mef-2	MADS box	E-37	A+T
C09G9.7	YES		Paired Domain - NPAX	Pfam E-09	A+T
Y51H4A.17	YES		STAT	E-23	A+T
C24H11.3	YES	tbx-38	T-box	E-94	A+T
C36C9.2	NO	tbx-31	T-box	E-49	A+T
F19B10.9	YES	tbx-18	T-box	E-82	A+T
F21H11.3	YES	tbx-2	T-box	E-126	A+T
F40H6.4	YES	tbx-11	T-box	E-89	A+T
H14A12.4	YES	mls-1	T-box	E-132	A+T
T07C4.2	NO	tbx-8	T-box	E-108	A+T
T07C4.6	NO	tbx-9	T-box	E-109	A+T
T26C11.1	NO	tbx-41	T-box	E-05	A+T
T27A1.6	YES	mab-9	T-box	E-118	A+T
Y47D3A.10	YES	tbx-34	T-box	E-10	A+T
Y47D3A.12	NO	tbx-37	T-box	E-89	A+T
Y59E9AR.3	NO	tbx-30	T-box	E-10	A+T
Y59E9AR.5	YES		T-box	E-10	A+T
Y66A7A.8	NO	tbx-33	T-box	E-69	A+T
Y73F8A.16	YES	tbx-39	T-box	E-13	A+T
Y73F8A.17	YES	tbx-40	T-box	E-14	A+T
ZK177.10	NO	tbx-35	T-box	E-44	A+T
ZK328.8	YES	tbx-7	T-box	E-112	A+T
ZK380.1	NO	tbx-32	T-box	E-57	A+T
ZK829.5	YES	tbx-36	T-box	E-65	A+T
C30G4.7	YES		TSC-22/dip/bun	E-18	A+T
T18D3.7	YES		TSC-22/dip/bun	E-40	A+T
Y48C3A.12	NO		TSC-22/dip/bun	E-11	A+T
B0286.5	YES	fkh-6	WH - Fork Head	E-55	A+T
C25A1.2	NO	fkh-10	WH - Fork Head	E-51	A+T
C29F7.4	YES	fkh-3	WH - Fork Head	E-30	A+T
C29F7.5	NO	fkh-4	WH - Fork Head	E-28	A+T
C34B4.2	NO		WH - Fork Head	E-22	A+T
C47G2.2	YES	unc-130	WH - Fork Head	E-57	A+T
F26A1.2	YES	fkh-5	WH - Fork Head	E-27	A+T
F26B1.7	YES	let-381	WH - Fork Head	E-48	A+T
F38A6.1	YES	pha-4	WH - Fork Head	E-57	A+T
F40H3.4	YES	fkh-8	WH - Fork Head	E-46	A+T
K03C7.2	NO	fkh-9	WH - Fork Head	E-43	A+T
K10G6.1	YES	lin-31	WH - Fork Head	E-55	A+T
T14G12.4	YES	fkh-2	WH - Fork Head	E-59	A+T
T27A8.2	YES		WH - Fork Head	E-18	A+T
T28H11.4	YES	pes-1	WH - Fork Head	E-44	A+T
R13H8.1	YES	daf-16	WH - Fork Head, AT Hook	E-42,manual curation	A+T
Y53C10A.3	NO		WH - HSF - 2 domains	E-07/E-21	A+T
T23G7.1	YES	dpl-1	WH - TDP	E-38	A+T
Y102A5C.18	NO	efl-1	WH - TDP	E-37	A+T
Y48C3A.17	YES	efl-2	WH - TDP	E-30	A+T
F49E12.6	WC		WH - TDP - 2 domains	E-28/E-08	A+T
ZK643.8	NO	grl-25	WT1 - 2 domains	E-06/E-06	A+T
F26D12.1	NO	fkh-7	ZF - C2H2 - 1 finger, WH - Fork Head	manual curation, Fork Head E-37	A+T
K04C1.3	NO		ZF - C2H2 - 1 finger, WH - Fork Head	manual curation, Fork Head E-16	A+T
F52F12.6	NO	ekl-2	ZF - C2HC 2 fingers	manual curation	A+T
C18G1.2	YES		ZF - GATA	E-20	A+T
C33D3.1	YES	elt-2	ZF - GATA	E-22	A+T
C39B10.6	YES	elt-4	ZF - GATA	E-21	A+T
F52C12.5	YES	elt-6	ZF - GATA	E-23	A+T
F55A8.1	YES	egl-18	ZF - GATA	E-20	A+T
F58E10.5	YES	end-3	ZF - GATA	E-17	A+T
K02B9.4	YES	elt-3	ZF - GATA	E-22	A+T
K04C2.6	yes	med-2	ZF - GATA	E-15	A+T
T24D3.1	NO	med-1	ZF - GATA	E-15	A+T
C16A3.7	NO		ZF - NF-X1 - 10 domains	E-01/E-04 (2x)/ E-05 (3x)/ E-06 (2x)/ E-08 (2x)	A+T
ZK1067.2	NO		ZF - NF-X1 - 2 domains	E-01 (2x) /E-02 (2x)	A+T
C06B8.1	YES	nhr-150	ZF - NHR	E-15	A+T
C06C6.4	YES	nhr-63	ZF - NHR	E-23	A+T
C06C6.5	YES	nhr-50	ZF - NHR	E-16	A+T
C12D5.2	YES	nhr-152	ZF - NHR	E-30	A+T
C12D5.8	YES	nhr-94	ZF - NHR	E-15	A+T
C14C6.4	NO	nhr-155	ZF - NHR	E-31	A+T
C17A2.1	YES	nhr-257	ZF - NHR	E-23	A+T
C17A2.8	WC	nhr-72	ZF - NHR	E-26	A+T
C25E10.1	NO	nhr-30	ZF - NHR	E-34	A+T
C26B2.4	WC	nhr-258	ZF - NHR	E-29	A+T
C27C7.3	YES	nhr-74	ZF - NHR	E-25	A+T
C27C7.4	WC	nhr-73	ZF - NHR	E-23	A+T
C29E6.5	YES	nhr-43	ZF - NHR	E-22	A+T
C33G8.10	YES	nhr-162	ZF - NHR	E-09	A+T
C33G8.11	NO	nhr-107	ZF - NHR	E-21	A+T
C33G8.12	YES	nhr-163	ZF - NHR	E-14	A+T
C33G8.6	YES	nhr-42	ZF - NHR	E-28	A+T
C33G8.7	NO	nhr-161	ZF - NHR	E-23	A+T
C33G8.8	YES	nhr-139	ZF - NHR	E-12	A+T
C33G8.9	YES	nhr-140	ZF - NHR	E-14	A+T
C41G6.5	YES	nhr-164	ZF - NHR	E-21	A+T
C47F8.2	YES	nhr-165	ZF - NHR	E-29	A+T
C47F8.8	YES	nhr-81	ZF - NHR	E-28	A+T
C49D10.6	YES	nhr-75	ZF - NHR	E-27	A+T
C49D10.9	YES	nhr-261	ZF - NHR	E-21	A+T
C49F5.4	NO	nhr-167	ZF - NHR	E-19	A+T
C54C8.1	YES	nhr-169	ZF - NHR	E-24	A+T
C54E10.5	YES	nhr-170	ZF - NHR	E-32	A+T
C54F6.8	YES	nhr-171	ZF - NHR	E-31	A+T
C54F6.9	NO	nhr-172	ZF - NHR	E-09	A+T
C56E10.4	YES	nhr-137	ZF - NHR	E-26	A+T
E03H4.13	NO	nhr-89	ZF - NHR	E-25	A+T
E03H4.6	NO	nhr-174	ZF - NHR	E-23	A+T
F14A5.1	NO	nhr-264	ZF - NHR	E-30	A+T
F14H3.11	YES	nhr-176	ZF - NHR	E-22	A+T
F16B12.8	YES		ZF - NHR	E-28	A+T	The current ORFeome clone for F16B12.8 was generated based on an older version of the genome annotation and does not include the first two DNA binding domain encoding exons.
F16B4.1	YES	nhr-177	ZF - NHR	E-25	A+T
F16B4.11	YES	nhr-179	ZF - NHR	E-28	A+T
F16B4.12	YES	nhr-117	ZF - NHR	E-26	A+T
F16B4.9	YES	nhr-178	ZF - NHR	E-33	A+T
F16H11.5	NO	nhr-45	ZF - NHR	E-32	A+T
F16H9.2	NO	nhr-27	ZF - NHR	E-14	A+T
F31F4.12	YES	nhr-180	ZF - NHR	E-23	A+T
F33E11.1	YES	nhr-15	ZF - NHR	E-29	A+T
F35E8.12	YES	nhr-108	ZF - NHR	E-23	A+T
F36A4.14	NO	nhr-78	ZF - NHR	E-23	A+T
F36D3.2	YES	nhr-54	ZF - NHR	E-31	A+T
F41B5.10	YES	nhr-183	ZF - NHR	E-21	A+T
F41B5.9	NO	nhr-182	ZF - NHR	E-29	A+T
F41D3.1	YES	nhr-82	ZF - NHR	E-25	A+T
F41D3.3	NO	nhr-265	ZF - NHR	E-23	A+T
F43C1.4	YES	nhr-20	ZF - NHR	E-33	A+T
F44A2.4	NO	nhr-39	ZF - NHR	E-28	A+T
F44C8.10	YES	nhr-126	ZF - NHR	E-31	A+T
F44C8.11	YES	nhr-96	ZF - NHR	E-26	A+T
F44C8.2	YES	nhr-134	ZF - NHR	E-28	A+T
F44C8.3	YES	nhr-18	ZF - NHR	E-32	A+T
F44C8.4	YES	nhr-103	ZF - NHR	E-32	A+T
F44C8.5	YES	nhr-128	ZF - NHR	E-31	A+T
F44C8.6	YES	nhr-56	ZF - NHR	E-30	A+T
F44C8.8	YES	nhr-133	ZF - NHR	E-29	A+T
F44C8.9	YES	nhr-184	ZF - NHR	E-29	A+T
F47C10.1	YES	nhr-185	ZF - NHR	E-30	A+T
F47C10.3	YES	nhr-186	ZF - NHR	E-30	A+T
F47C10.4	YES	nhr-187	ZF - NHR	E-29	A+T
F47C10.7	YES	nhr-188	ZF - NHR	E-32	A+T
F47C10.8	NO	nhr-189	ZF - NHR	E-34	A+T
F48G7.3	NO	nhr-83	ZF - NHR	E-28	A+T
F54D1.4	YES	nhr-7	ZF - NHR	E-36	A+T
F56H1.2	NO	nhr-266	ZF - NHR	E-04	A+T
F57A10.6	NO		ZF - NHR	E-18	A+T
F57G8.6	YES	nhr-193	ZF - NHR	E-11	A+T
F59E11.10	NO	nhr-195	ZF - NHR	E-32	A+T
F59E11.11	YES	nhr-143	ZF - NHR	E-28	A+T
H22D14.1	YES	nhr-267	ZF - NHR	E-29	A+T
K06B4.1	YES	nhr-51	ZF - NHR	E-30	A+T
K06B4.10	WC	nhr-199	ZF - NHR	E-28	A+T
K06B4.11	WC	nhr-53	ZF - NHR	E-38	A+T
K06B4.5	YES	nhr-196	ZF - NHR	E-16	A+T
K06B4.6	NO	nhr-268	ZF - NHR	E-24	A+T
K11E4.5	YES	nhr-71	ZF - NHR	E-35	A+T
M02H5.1	YES	nhr-99	ZF - NHR	E-23	A+T
M02H5.6	YES	nhr-98	ZF - NHR	E-27	A+T
M02H5.7	YES	nhr-123	ZF - NHR	E-28	A+T
R02D1.1	YES	nhr-125	ZF - NHR	E-25	A+T
R04B5.4	YES	nhr-12	ZF - NHR	E-37	A+T
R08H2.9	NO	nhr-269	ZF - NHR	E-19	A+T
R10D12.2	NO	dpr-1	ZF - NHR	E-29	A+T
R11G11.1	YES	nhr-132	ZF - NHR	E-11	A+T
R11G11.12	NO	nhr-210	ZF - NHR	E-11	A+T
R11G11.2	YES	nhr-58	ZF - NHR	E-17	A+T
T01G6.2	NO	nhr-131	ZF - NHR	E-23	A+T
T01G6.4	NO	nhr-106	ZF - NHR	E-31	A+T
T01G6.5	YES	nhr-211	ZF - NHR	E-29	A+T
T01G6.6	YES	nhr-212	ZF - NHR	E-32	A+T
T01G6.7	NO	nhr-55	ZF - NHR	E-31	A+T
T01G6.8	YES	nhr-130	ZF - NHR	E-34	A+T
T03E6.3	YES	nhr-271	ZF - NHR	E-14	A+T
T05B4.2	YES	nhr-57	ZF - NHR	E-33	A+T
T06C12.13	YES	nhr-213	ZF - NHR	E-37	A+T
T06C12.6	YES	nhr-102	ZF - NHR	E-35	A+T
T06C12.7	YES	nhr-84	ZF - NHR	E-32	A+T
T07C5.2	NO	nhr-272	ZF - NHR	E-07	A+T
T07C5.3	YES	nhr-214	ZF - NHR	E-42	A+T
T07C5.4	NO	nhr-215	ZF - NHR	E-03	A+T
T09D3.4	WC	nhr-216	ZF - NHR	E-32	A+T
T09E11.2	NO	nhr-217	ZF - NHR	E-19	A+T
T12C9.5	YES	nhr-109	ZF - NHR	E-13	A+T
T13F3.2	NO	nhr-218	ZF - NHR	E-28	A+T
T15D6.6	NO	nhr-77	ZF - NHR	E-24	A+T
T18D3.2	YES	odr-7	ZF - NHR	E-30	A+T
T19A5.4	YES	nhr-44	ZF - NHR	E-33	A+T
T19H12.8	WC	nhr-220	ZF - NHR	E-19	A+T
T26E4.11	NO	srw-49	ZF - NHR	E-06	A+T	In WormBase140, T26E4.11 may be a fusion of two genetic units, possibly both pseudogene fragments, and may not be a real gene. The ZF encoded at the N-terminus appears to derive from the NHR (but there is no ligand binding domain), while the remainder of the protein appears to consist of 4 transmembrane segments derived from the 7 transmembrane serpentine receptor family. In addition, there is ne…
T26E4.16	NO		ZF - NHR	E-18	A+T
T26E4.8	NO	nhr-223	ZF - NHR	E-04	A+T
T26H2.9	YES	nhr-79	ZF - NHR	E-30	A+T
T27B7.1	YES	nhr-59	ZF - NHR	E-25	A+T
T27B7.4	NO	nhr-115	ZF - NHR	E-24	A+T
T27B7.5	NO	nhr-227	ZF - NHR	E-20	A+T
T27B7.6	YES	nhr-228	ZF - NHR	E-20	A+T
Y116A8C.18	NO	nhr-229	ZF - NHR	E-16	A+T
Y17D7A.1	NO	nhr-230	ZF - NHR	E-28	A+T
Y17D7B.1	YES	nhr-231	ZF - NHR	E-30	A+T
Y22F5A.1	YES	nhr-232	ZF - NHR	E-37	A+T
Y32B12B.6	NO	tag-122	ZF - NHR	E-14	A+T
Y38E10A.18	YES	nhr-234	ZF - NHR	E-28	A+T
Y39B6A.17	YES	nhr-95	ZF - NHR	E-21	A+T
Y41D4B.8	YES	nhr-92	ZF - NHR	E-31	A+T
Y41D4B.9	YES	nhr-122	ZF - NHR	E-32	A+T
Y46H3D.5	YES	nhr-110	ZF - NHR	Pfam E-06	A+T
Y5H2A.2	NO	nhr-275	ZF - NHR	E-03	A+T
Y5H2B.2	YES	nhr-13	ZF - NHR	E-28	A+T
Y69H2.8	NO	nhr-241	ZF - NHR	E-29	A+T
Y70C5C.6	WC	nhr-112	ZF - NHR	E-17	A+T
Y71A12C.1	NO	nhr-276	ZF - NHR	E-04	A+T
Y80D3A.4	YES	nhr-243	ZF - NHR	E-25	A+T
Y94H6A.1	YES	nhr-277	ZF - NHR	E-19	A+T
ZK1025.10	YES	nhr-245	ZF - NHR	E-23	A+T
ZK1025.9	YES	nhr-113	ZF - NHR	E-27	A+T
ZK1037.4	NO	nhr-246	ZF - NHR	E-25	A+T
ZK218.6	NO	nhr-248	ZF - NHR	E-24	A+T
ZK418.1	YES	nhr-9	ZF - NHR	E-25	A+T
ZK488.1	NO	nhr-250	ZF - NHR	E-07	A+T
ZK488.2	YES	nhr-90	ZF - NHR	E-11	A+T
ZK488.4	YES	nhr-251	ZF - NHR	E-10	A+T
ZK6.1	NO	nhr-278	ZF - NHR	E-18	A+T
ZK6.2	NO	nhr-252	ZF - NHR	E-20	A+T
ZK6.4	YES	nhr-253	ZF - NHR	E-23	A+T
ZK6.5	NO	nhr-254	ZF - NHR	E-23	A+T
ZK678.2	NO	nhr-255	ZF - NHR	E-22	A+T
ZK697.2	YES	nhr-256	ZF - NHR	E-32	A+T
T19A5.5	NO	nhr-219	ZF - NHR - 2 domains	E-27/E-34	A+T
VC5.5	NO	nhr-135	ZF - NHR - 2 domains	E-24/E-12	A+T
C01G8.9	YES		ARID/BRIGHT	E-40	D
T23D8.8	YES	cfi-1	ARID/BRIGHT	E-31	D
ZK593.4	YES	rbr-2	ARID/BRIGHT	E-30	D
C27B7.4	YES		AT Hook	manual curation	D
F37A4.8	YES	isw-1	AT Hook, MYB x2	manual curation, MYB E-06/E-02	D
C25G4.4	YES	tag-347	AT Hook, SAND	manual curation, SAND E-43	D
C44F1.2	YES		AT Hook, SAND	manual curation, SAND E-44	D
C41G7.5	YES	ahr-1	bHLH	E-02	D
F23F1.1	YES		CBF	E-20	D
F40F9.7	NO		CBF	E-20	D
F53A2.5	YES	dro-1	CBF	E-23	D
T26A5.8	YES		CBF	E-06	D
W10D9.4	YES		CBF	E-30	D
Y53F4B.3	YES		CBF	E-17	D
K12H4.1	NO	ceh-26	HD - PROX	Pfam E-106	D
H21P03.1	YES	mbf-1	HTH	E-11	D
T01C1.3	YES		HTH	E-13	D
B0261.1	YES		MYB	E-03	D
F10E7.11	NO		MYB	E-02	D	F10E7.11 is almost identical to T07F8.4, but lacks the start. F10E7.11 may be a pseudogenic copy of T07G8.4 generated in a recent partial gene duplication event
R151.8	YES		MYB	E-04	D
T04D1.4	NO		MYB	E-06	D
T07F8.4	YES		MYB	E-02	D
Y105E8A.17	YES	ekl-4	MYB	E-02	D
Y113G7B.23	YES	psa-1	MYB	E-09	D
C14B9.6	YES	gei-8	MYB - 2 domains	E-02/E-03	D
D1081.8	YES		MYB - 2 domains	E-11/E-14	D
F38A5.13	YES	dnj-11	MYB - 2 domains	E-08/E-10	D
F54F2.9	YES		MYB - 2 domains	E-02/E-09	D
F32H2.1	YES	gei-11	MYB - 5 domains	E-01/E-04/E-08/ E-09/E-17	D
C01B12.2	YES		SAND	E-38	D
F53H4.5	YES		SAND	E-29	D
F22D6.2	YES		ZF - A20	E-10	D
Y39A1A.5	NO	rabx-5	ZF - A20	E-10	D
F25H8.6	YES		ZF - BED	E-14	D
K09A11.1	YES		ZF - BED	E-15	D
Y105C5A.15	WC		ZF - BED	E-03	D
Y39B6A.12	YES		ZF - BED	E-15	D
Y47D3B.9	YES		ZF - BED	E-01/E-14	D
ZK673.4	NO		ZF - BED	Interpro E-03	D
C04F5.5	NO	srab-2	ZF - C2H2 - 1 finger	manual curation	D	7 transmembrane domains, may not be TF
F32A5.1	YES	ada-2	ZF - C2H2 - 1 finger, MYB	manual curation, MYB E-05	D	Annotated as histone acetylase
F53H10.2	YES		ZF - C2H2 - 1 finger, MYB	manual curation, MYB E-08	D
B0035.1	YES		ZF - C2H2 - 2 fingers	manual curation	D
C08B11.3	NO		ZF - C2H2 - 2 fingers, ARID/BRIGHT	manual curation, ARID/BRIGHT E-37	D
C18D1.1	YES	die-1	ZF - C2H2 - 3 fingers	manual curation	D
F55H12.6	NO		ZF - C2H2 - 3 fingers	manual curation	D
F26H11.2	NO		AT Hook	manual curation	D+T
H20J04.2	NO		AT Hook	manual curation	D+T
T12D8.1	NO	tag-350	AT Hook	E-03	D+T
F15E6.1	NO		AT Hook x1	manual curation	D+T
C44B9.4	YES	athp-1	AT Hook x2	manual curation	D+T
Y116A8C.22	YES		AT Hook x5	manual curation	D+T
Y17G7A.1	YES	hmg-12	AT Hook x7	manual curation	D+T
C07G2.2	YES	atf-7	bZIP	E-15	D+T
C27D6.4	YES		bZIP	E-16	D+T
C34D1.5	YES		bZIP	E-02	D+T
C48E7.11	YES		bZIP	E-09	D+T
F17A9.3	YES		bZIP	E-08	D+T
F23F12.9	YES		bZIP	E-02	D+T
F29G9.4	YES		bZIP	E-16	D+T
F45E6.2	YES	atf-6	bZIP	E-03	D+T
F45H11.4	NO	mgl-2	bZIP	E-02	D+T
F57B10.1	YES		bZIP	E-20	D+T
R07H5.10	NO		bZIP	E-01	D+T
R74.3	YES	xbp-1	bZIP	E-10	D+T
T04C10.4	YES	atf-5	bZIP	E-15	D+T
T19E7.2	YES	skn-1	bZIP	NF	D+T	Experimental evidence for TF function
T27F2.4	YES		bZIP	E-01	D+T
W02H5.7	NO	sknr-1	bZIP	NF	D+T	Very homologous to SKN-1 and thus likely TF
W07G1.3	NO	zip-3	bZIP	E-08	D+T
W08E12.1	WC		bZIP	E-08	D+T
Y51H4A.4	YES		bZIP	E-04	D+T
Y75B8A.29	YES		bZIP	E-02	D+T
ZC376.7	YES		bZIP	E-04	D+T
ZK909.4	YES	ces-2	bZIP	E-08	D+T
K08F8.2	YES	atf-2	bZIP - 2 domains	E-10/E-14	D+T
F02E9.2	YES	lin-28	COLD BOX	Pfam E-32	D+T
F33A8.3	YES	cey-1	COLD BOX	Pfam E-37	D+T
F46F11.2	YES	cey-2	COLD BOX	Pfam E-30	D+T
M01E11.5	YES	cey-3	COLD BOX	Pfam E-32	D+T
Y39A1C.3	NO	cey-4	COLD BOX	Pfam E-21	D+T
C32E12.5	YES	sox-1	HMG box	E-28	D+T
C32F10.5	YES	hmg-3	HMG box	E-21	D+T
F40E10.2	YES	sox-3	HMG box	E-28	D+T
F47G4.6	YES		HMG box	E-05	D+T
K08A8.2	YES	sox-2	HMG box	E-27	D+T
T20B12.8	YES	hmg-4	HMG box	E-22	D+T	The protein as annotated in WS140 is missing the C-terminal 16aa of the HD. Genefinder and Twinscan predictions, and recent comparison with the C. briggsae genome, suggested merging this gene with F22A3.4 and adding several 5’ exons that together encode the missing amino acids. This change in the annotation has been incorporated in WS143.
T22B7.1	YES	egl-13	HMG box	E-27	D+T
T22H6.6	NO	gei-3	HMG box	E-17	D+T
W02D9.3	YES		HMG box	E-16	D+T
Y48B6A.14	YES	hmg-1.1	HMG box	E-20	D+T
Y71H2AM.17	YES		HMG box	E-12	D+T
F45E4.9	YES	hmg-5	HMG box - 2 domains	E-03/E-11	D+T
F47D12.4	YES	hmg-1.2	HMG box - 2 domains	E-16/E-24	D+T
Y16B4A.1	YES	unc-3	IPT/TIG	E-14	D+T
B0414.2	YES	rnt-1	RNT	E-92	D+T
F33H1.1	YES	daf-19	WH - RFX	E-55	D+T
C28H8.9	YES		ZF - C2H2 - 1 finger	manual curation	D+T
C26C6.1	NO		ZF - C2H2 - 1 finger, HMG box	manual curation, HMG E-19	D+T
C25A1.11	YES	aha-1	bHLH	E-14	D+T+A
T24H10.7	YES		bZIP	E-11	D+T+A
C02F12.5	NO		HD	E-21	D+T+A
C07E3.5	NO		HD	E-05	D+T+A
C26E1.3	YES		HD	E-01	D+T+A
C34C6.8	NO	ceh-7	HD	E-19	D+T+A
F34D6.2	NO		HD	E-06	D+T+A	The protein as annotated in WS140 has an additional 17aa within the HD. The Twinscan prediction has an intron that encodes these additional amino acids and thus would be spliced out to restore the homeodomain
F42G2.6	YES		HD	E-12	D+T+A
F45C12.2	YES		HD	E-02	D+T+A
F45C12.3	NO		HD	E-05	D+T+A
R03E1.4	NO		HD	E-11	D+T+A
T13C5.4	YES		HD	E-23	D+T+A
ZC376.4	YES		HD	E-05	D+T+A
R04A9.5	NO		HD - 2 domains	E-10/E-01	D+T+A	R04A9.5, as predicted in WS140, consists of two genes that have been inappropriately fused, the upstream gene encoding a postulated Ribosomal protein S6 kinase and the downstream gene encoding a protein with an incomplete homeodomain. (These have been separated, as R05A9.7 and R04A9.5 respectively, in a more recent version of WormBase.) In addition, the last but one exon probably starts more upst…
Y66A7A.5	YES		HD - 2 domains	E-03/E-04	D+T+A
ZK1193.5	YES		HD - 2 domains	E-03/E-11	D+T+A
C17H12.9	YES	ceh-48	HD - CUT	E-11	D+T+A
F17A9.6	YES	ceh-49	HD - CUT	E-10	D+T+A
F22D3.1	YES	ceh-38	HD - CUT	E-13	D+T+A
T26C11.5	YES	ceh-41	HD - CUT	E-14	D+T+A
T26C11.6	YES	ceh-21	HD - CUT	E-13	D+T+A
T26C11.7	YES	ceh-39	HD - CUT	E-10	D+T+A
Y54F10AM.4	YES	ceh-44	HD - CUT	E-12	D+T+A
F54A5.1	YES		HD - HNF	E-10	D+T+A
C07E3.6	YES		HD - HOX	E-10	D+T+A
C07H6.7	YES	lin-39	HD - HOX	E-26	D+T+A
C08C3.1	YES	egl-5	HD - HOX	E-20	D+T+A
C08C3.3	YES	mab-5	HD - HOX	E-27	D+T+A
C13G5.1	NO	ceh-16	HD - HOX	E-25	D+T+A
C38D4.6	YES	pal-1	HD - HOX	E-22	D+T+A
F20D12.6	YES	ceh-19	HD - HOX	E-23	D+T+A
F33D11.4	YES	ceh-12	HD - HOX	E-25	D+T+A
M142.4	YES	vab-7	HD - HOX	E-26	D+T+A
R06F6.6	NO		HD - HOX	E-21	D+T+A
R13A5.5	YES	ceh-13	HD - HOX	E-22	D+T+A
Y75B8A.1	YES	php-3	HD - HOX	E-25	D+T+A
Y75B8A.2	YES	nob-1	HD - HOX	E-11	D+T+A
Y80D3A.3	YES		HD - HOX	E-19	D+T+A
C04F1.3	YES	lim-7	HD - LIM	E-17	D+T+A
C40H5.5	NO	ttx-3	HD - LIM	E-22	D+T+A
F01D4.6	NO	mec-3	HD - LIM	E-20	D+T+A
K03E6.1	YES	lim-6	HD - LIM	E-21	D+T+A
ZC247.3	NO	lin-11	HD - LIM	E-22	D+T+A
ZC64.4	NO	lim-4	HD - LIM	E-21	D+T+A
C16C2.1	NO	ceh-5	HD - NK	E-26	D+T+A
C27A12.5	YES	ceh-2	HD - NK	E-25	D+T+A
C28A5.4	YES	ceh-43	HD - NK	E-26	D+T+A
C33D12.1	NO	ceh-31	HD - NK	E-25	D+T+A	The protein as annotated in WS140 has an additional 28aa within the HD. Twinscan prediction changes the splice sites used in the relevant exons such that these additional amino acidsare spliced out and restore the HD
C33D12.7	NO	ceh-30	HD - NK	E-25	D+T+A
C39E6.4	YES	mls-2	HD - NK	E-25	D+T+A
C50H2.6	NO		HD - NK	E-04	D+T+A
F16H11.4	NO	ceh-1	HD - NK	E-25	D+T+A
F29F11.5	YES	ceh-22	HD - NK	E-22	D+T+A
F31E8.3	YES	tab-1	HD - NK	E-27	D+T+A
F46F3.1	YES	ceh-27	HD - NK	E-26	D+T+A
F55B12.1	YES	ceh-24	HD - NK	E-23	D+T+A
K03A11.3	NO	ceh-28	HD - NK	E-25	D+T+A
M6.3	NO	pha-2	HD - NK	E-24	D+T+A
R03C1.3	YES	cog-1	HD - NK	E-24	D+T+A
R07B1.1	YES	vab-15	HD - NK	E-23	D+T+A
Y65B4BR.9	NO	ceh-9	HD - NK	E-24	D+T+A
ZK652.5	YES	ceh-23	HD - NK	E-23	D+T+A
C30A5.7	YES	unc-86	HD - POU	E-17	D+T+A
F28H6.2	NO		HD - POU	E-04	D+T+A
K02B12.1	YES	ceh-6	HD - POU	E-15	D+T+A
ZC64.3	YES	ceh-18	HD - POU	E-18	D+T+A
Y38E10A.6	YES		HD - POU - 10 domains	E-01 (2x)/E-02 (2x)/ E-03 (2x)/E-04 (2x)/ E-06 (2x)	D+T+A
F45C12.15	NO		HD - POU - 2 domains	E-04/E-04	D+T+A	In WormBase, the F45C12.1 gene product is identified as an EGF receptor L domain protein and as such seems an unlikely transcription factor despite the Zinc Finger. Other proteins to which F45C12.1 aligns do not include a Zinc Finger.
C18B12.3	YES		HD - PRD	E-20	D+T+A
C37E2.5	YES	ceh-37	HD - PRD	E-21	D+T+A
C40D2.4	NO		HD - PRD	E-04	D+T+A
D1007.1	YES	ceh-17	HD - PRD	E-26	D+T+A
F26C11.2	YES	unc-4	HD - PRD	E-25	D+T+A
F58E6.10	WC	unc-42	HD - PRD	E-25	D+T+A
R08B4.2	YES		HD - PRD	E-27	D+T+A
W03A3.1	YES	ceh-10	HD - PRD	E-26	D+T+A
Y113G7A.6	YES	ttx-1	HD - PRD	E-23	D+T+A
ZK993.1	NO	ceh-45	HD - PRD	E-24	D+T+A
ZK265.4	YES	ceh-8	HD - PRD - 2 domains	E-25/E-25	D+T+A
F14F3.1	YES	vab-3	HD - PRD, Paired Domian - FULL	E-24/E-90	D+T+A
F27E5.2	YES	pax-3	HD - PRD, Paired Domian - FULL	E-23/E-74	D+T+A
Y53C12C.1	YES		HD - PRD, Paired Domian - CPAX	E-24/E-06	D+T+A
B0564.10	YES	unc-30	HD - PRD, bHLH	E-23/E-01	D+T+A
C10G8.6	YES	ceh-34	HD - SIX	E-13	D+T+A
C10G8.7	YES	ceh-33	HD - SIX	E-15	D+T+A
F56A12.1	YES	ceh-35	HD - SIX	E-11	D+T+A
W05E10.3	YES	ceh-32	HD - SIX	E-13	D+T+A
C36F7.1	YES	irx-1	HD - TALE	E-17	D+T+A
C49C3.5	YES		HD - TALE	E-12	D+T+A
F17A2.5	YES	ceh-40	HD - TALE	E-15	D+T+A
F31E3.1	YES	ceh-20	HD - TALE	E-17	D+T+A
T28F12.2	YES	unc-62	HD - TALE	E-11	D+T+A
F22A3.5	NO	ceh-60	HD -TALE	E-15	D+T+A	The protein as annotated in WS140 is missing the C-terminal 16aa of the HD. Genefinder and Twinscan predictions, and recent comparison with the C.briggsae genome has suggested merging this gene with F22A3.4 and added several 5’ exons that together encode the missing amino acids. This annotation has been changed in WS143.
C12D12.5	NO		HMG box	E-16	D+T+A
D1014.8	YES	spr-1	MYB - 2 domains	Pfam E-06/E-09	D+T+A
C24A1.2	YES		WH - ETS	E-53	D+T+A
C33A11.4	WC		WH - ETS	E-47	D+T+A
C37F5.1	NO	lin-1	WH - ETS	E-55	D+T+A
C42D8.4	YES	ets-5	WH - ETS	E-57	D+T+A
C50A2.4	NO		WH - ETS	E-42	D+T+A
C52B9.2	YES		WH - ETS	E-19/E-33	D+T+A
F19F10.1	YES		WH - ETS	E-46	D+T+A
F19F10.5	NO		WH - ETS	E-32	D+T+A
F22A3.1	NO	ets-4	WH - ETS	E-50	D+T+A
T08H4.3	YES	ast-1	WH - ETS	E-54	D+T+A
Y53C10A.12	NO	hsf-1	WH - HSF	E-59	D+T+A
F28F9.1	YES	zag-1	ZF - C2H2 - 4 fingers, HD - ZFHD	manual curation, HD E-19	D+T+A
ZC123.3	NO		ZF - C2H2 - 9 fingers, HD - 3 domains	manual curation, HD E-15/E-18/E-18	D+T+A
C27C12.6	YES	dmd-4	ZF - DM	E-28	D+T+A
C32C4.5	YES	mab-23	ZF - DM	E-08	D+T+A
C34D1.1	NO		ZF - DM	E-25	D+T+A
C34D1.2	YES		ZF - DM	E-26	D+T+A
F10C1.5	YES	dmd-5	ZF - DM	E-30	D+T+A
F13G11.1	YES		ZF - DM	E-23	D+T+A
K08B12.2	YES		ZF - DM	E-22	D+T+A
Y43F8C.10	NO	dmd-3	ZF - DM	E-29	D+T+A
Y67D8A.3	YES		ZF - DM	E-17	D+T+A
T22H9.4	YES		ZF - DM - 2 domains	E-24/E-26	D+T+A
Y53C12B.5	YES	mab-3	ZF - DM - 2 domains	E-25/E-31	D+T+A
F58E10.2	YES	end-1	ZF - GATA	E-15	D+T+A
T27C4.4	YES	egr-1	ZF - GATA, MYB	GATA E-12 MYB Pfam E-09	D+T+A
Y74C9A.4	YES		ZF - GATA, MYB (2x)	Pfam GATA E-6, MYB E09/E-04	D+T+A
B0280.8	YES	nhr-10	ZF - NHR	E-40	D+T+A
C01H6.5	YES	nhr-23	ZF - NHR	E-38	D+T+A
C02B4.2	YES	nhr-17	ZF - NHR	E-37	D+T+A
C05G6.1	YES	nhr-76	ZF - NHR	E-27	D+T+A
C07A12.3	WC	nhr-35	ZF - NHR	E-35	D+T+A
C08F8.8	YES	nhr-67	ZF - NHR	E-33	D+T+A
C11G6.4	YES	nhr-28	ZF - NHR	E-34	D+T+A
C13C4.1	YES	nhr-153	ZF - NHR	E-32	D+T+A
C13C4.2	NO	nhr-154	ZF - NHR	E-34	D+T+A
C13C4.3	NO	nhr-136	ZF - NHR	E-35	D+T+A
C17E7.8	YES	nhr-124	ZF - NHR	E-29	D+T+A
C24G6.4	YES	nhr-47	ZF - NHR	E-37	D+T+A
C25B8.6	YES	nhr-120	ZF - NHR	E-37	D+T+A
C26B2.3	YES	nhr-31	ZF - NHR	E-33	D+T+A
C28D4.1	YES	nhr-100	ZF - NHR	E-37	D+T+A
C28D4.9	YES	nhr-138	ZF - NHR	E-31	D+T+A
C32F10.6	YES	nhr-2	ZF - NHR	E-35	D+T+A
C38C3.9	YES	nhr-260	ZF - NHR	E-32	D+T+A
C45E1.1	NO	nhr-64	ZF - NHR	E-33	D+T+A
C45E5.6	YES	nhr-46	ZF - NHR	E-31	D+T+A
C48D5.1	YES	nhr-6	ZF - NHR	E-37	D+T+A
C49D10.2	YES	nhr-166	ZF - NHR	E-33	D+T+A
C50B6.14	YES	nhr-129	ZF - NHR	E-32	D+T+A
C50B6.8	NO	nhr-168	ZF - NHR	E-32	D+T+A
C56E10.1	NO	nhr-173	ZF - NHR	E-04	D+T+A
E02H1.7	YES	nhr-19	ZF - NHR	E-34	D+T+A
E02H9.8	YES	nhr-121	ZF - NHR	E-21	D+T+A
F09C6.8	NO	nhr-262	ZF - NHR	E-31	D+T+A
F09C6.9	NO	nhr-116	ZF - NHR	E-33	D+T+A
F09F3.10	NO	nhr-175	ZF - NHR	E-31	D+T+A
F11A1.3	YES	daf-12	ZF - NHR	E-34	D+T+A
F11C1.6	NO	nhr-25	ZF - NHR	E-34	D+T+A
F13A2.8	NO	nhr-118	ZF - NHR	E-35	D+T+A
F21D12.1	YES	nhr-21	ZF - NHR	E-36	D+T+A
F25E5.6	YES	nhr-141	ZF - NHR	E-30	D+T+A
F32B6.1	YES	nhr-4	ZF - NHR	E-40	D+T+A
F33D4.1	YES	nhr-8	ZF - NHR	E-34	D+T+A
F38H12.3	YES	nhr-181	ZF - NHR	E-33	D+T+A
F44A6.2	YES	sex-1	ZF - NHR	E-39	D+T+A
F44C4.2	YES	nhr-37	ZF - NHR	E-33	D+T+A
F44E7.8	YES	nhr-142	ZF - NHR	E-35	D+T+A
F44G3.9	YES	nhr-111	ZF - NHR	E-33	D+T+A
F55D12.3	NO	nhr-191	ZF - NHR	E-25	D+T+A
F55D12.4	NO	unc-55	ZF - NHR	E-35	D+T+A
F56E3.4	YES	fax-1	ZF - NHR	E-34	D+T+A
F57A10.5	YES	nhr-60	ZF - NHR	E-33	D+T+A
F57A8.5	YES	nhr-192	ZF - NHR	E-35	D+T+A
F58G6.5	YES	nhr-34	ZF - NHR	E-34	D+T+A
H01A20.1	YES	nhr-3	ZF - NHR	E-38	D+T+A
H10E21.3	YES	nhr-80	ZF - NHR	E-30	D+T+A
H12C20.3	YES	nhr-68	ZF - NHR	E-38	D+T+A
H12C20.6	YES	nhr-101	ZF - NHR	E-39	D+T+A
H27C11.1	WC	nhr-97	ZF - NHR	E-29	D+T+A
K01H12.3	WC	nhr-38	ZF - NHR	E-22	D+T+A
K06A1.4	YES	nhr-22	ZF - NHR	E-29	D+T+A
K06B4.2	YES	nhr-52	ZF - NHR	E-21	D+T+A
K06B4.7	YES	nhr-197	ZF - NHR	E-24	D+T+A
K06B4.8	YES	nhr-198	ZF - NHR	E-27	D+T+A
K08A2.5	YES	nhr-88	ZF - NHR	E-37	D+T+A
K08H2.8	YES	nhr-32	ZF - NHR	E-35	D+T+A
K10C3.6	YES	nhr-49	ZF - NHR	E-41	D+T+A
K12H6.1	YES	nhr-119	ZF - NHR	E-22	D+T+A
R02C2.4	NO	nhr-204	ZF - NHR	E-32	D+T+A
R04B5.3	YES	nhr-205	ZF - NHR	E-34	D+T+A
R07B7.13	NO	nhr-206	ZF - NHR	E-33	D+T+A
R07B7.14	YES	nhr-207	ZF - NHR	E-30	D+T+A
R07B7.15	YES	nhr-208	ZF - NHR	E-33	D+T+A
R07B7.16	NO	nhr-209	ZF - NHR	E-30	D+T+A
R09G11.2	YES	nhr-1	ZF - NHR	E-39	D+T+A
R11E3.5	NO	nhr-104	ZF - NHR	E-34	D+T+A
R13D11.8	NO	nhr-270	ZF - NHR	E-25	D+T+A
T01B10.4	YES	nhr-14	ZF - NHR	E-42	D+T+A
T03G6.2	YES	nhr-40	ZF - NHR	E-34	D+T+A
T05C3.1	NO	nhr-279	ZF - NHR	E-37	D+T+A	now a pseudogene in wormbase
T07C5.5	NO	nhr-26	ZF - NHR	E-25	D+T+A
T09A12.4	NO	nhr-66	ZF - NHR	E-32	D+T+A
T12C9.1	YES	nhr-273	ZF - NHR	E-36	D+T+A
T12C9.6	YES	nhr-16	ZF - NHR	E-36	D+T+A
T13F3.3	YES	nhr-127	ZF - NHR	E-33	D+T+A
T23H4.2	YES	nhr-69	ZF - NHR	E-38	D+T+A
T27B7.2	NO	nhr-225	ZF - NHR	E-20	D+T+A
T27B7.3	YES	nhr-226	ZF - NHR	E-21	D+T+A
W01D2.2	YES	nhr-61	ZF - NHR	E-39	D+T+A
W05B5.3	YES	nhr-85	ZF - NHR	E-36	D+T+A
Y15E3A.1	YES	nhr-91	ZF - NHR	E-37	D+T+A
Y17D7A.3	YES	nhr-65	ZF - NHR	E-21	D+T+A
Y39B6A.47	NO	nhr-145	ZF - NHR	E-34	D+T+A
Y40B10A.8	YES	nhr-86	ZF - NHR	E-38	D+T+A
Y41D4B.21	YES	nhr-274	ZF - NHR	E-31	D+T+A
Y41D4B.26	NO	nhr-146	ZF - NHR	E-27	D+T+A
Y41D4B.7	YES	nhr-87	ZF - NHR	E-26	D+T+A
Y45G5AM.1	YES	nhr-114	ZF - NHR	E-39	D+T+A
Y51A2D.17	YES	nhr-70	ZF - NHR	E-36	D+T+A
Y54F10AM.1	NO	nhr-239	ZF - NHR	E-24	D+T+A
Y67A6A.2	YES	nhr-62	ZF - NHR	E-36	D+T+A
Y69A2AR.26	NO	nhr-242	ZF - NHR	E-28	D+T+A
Y73F8A.21	NO	nhr-5	ZF - NHR	E-24	D+T+A
ZC410.1	YES	nhr-11	ZF - NHR	E-29	D+T+A
ZK1037.5	NO	nhr-247	ZF - NHR	E-29	D+T+A
ZK455.6	NO	nhr-33	ZF - NHR	E-33	D+T+A
ZK662.3	NO	nhr-48	ZF - NHR	E-24	D+T+A
B0019.2	NO		AT Hook	manual curation	M
C05D10.1	YES		AT Hook	manual curation	M
C34F6.9	YES		AT Hook	manual curation	M
F16B12.6	YES		AT Hook	manual curation	M
T04G9.1	YES		AT Hook	manual curation	M
T10D4.6	YES		AT Hook	manual curation	M
T11A5.1	NO		AT Hook	manual curation	M
T23G5.6	YES		AT Hook	manual curation	M
Y39E4B.2	YES		AT Hook	manual curation	M
C05D2.5	YES	gak-1	AT Hook x2	manual curation	M
C38D4.3	NO		AT Hook x2	manual curation	M
Y18D10A.1	NO		AT Hook x2	manual curation	M
ZK662.4	NO	lin-15b	AT Hook x2, ZF - THAP	manual curation, ZF-THAP E-13	M
F09G2.9	YES		AT Hook x3	manual curation	M
F13C5.2	YES		AT Hook x3	manual curation	M
T05A7.4	YES	hmg-11	AT Hook x3	manual curation	M
W03D2.1	YES	pqn-75	AT Hook x3	manual curation	M
B0304.1	YES	hlh-1	bHLH	E-13	M
C02B8.4	YES	hlh-8	bHLH	E-14	M
C15C8.2	YES	cky-1	bHLH	NF	M	bHLH not detected by SMART or pfam; closest human and mouse orthologs are bHLH-PAS proteins; CKY-1 dimerizes withAHA-1, another bHLH-PAS protein (Walhout, unpublished)
C17C3.10	NO	hlh-27	bHLH	E-07	M	reported as having two bHLH domains; only one detected
C17C3.7	NO	hlh-25	bHLH	E-07	M	reported as having two bHLH domains; only one detected
C18A3.8	NO	hlh-14	bHLH	E-17	M
C28C12.8	NO	hlh-12	bHLH	E-13	M
C43H6.8	YES	hlh-15	bHLH	E-12	M
C44C10.8	YES	hnd-1	bHLH	E-10	M
DY3.3	NO	hlh-16	bHLH	E-15	M
F38C2.2	YES	hlh-17	bHLH	E-14	M
F38C2.8	NO		bHLH	E-10	M
F40G9.11	YES	mxl-2	bHLH	E-09	M
F46G10.6	YES	mxl-3	bHLH	E-13	M
F48D6.3	NO	hlh-13	bHLH	E-16	M
F57C12.3	YES	hlh-19	bHLH	E-12	M	The protein as annotated in WS140 is missing the N-terminal 22aa of the bHLH domain. The TWINSCAN adds a 5’ extension to the relevant exon and as well as an additonal 5’ exon that together encode the missing amino acids
F58A4.7	YES	hlh-11	bHLH	E-13	M
M05B5.5	YES	hlh-2	bHLH	E-11	M
R03E9.1	YES	mdl-1	bHLH	E-09	M
T01D3.2	YES		bHLH	E-02	M
T05G5.2	YES	hlh-4	bHLH	E-12	M
T14F9.5	YES	lin-32	bHLH	E-16	M
T15H9.3	YES	hlh-6	bHLH	E-17	M
T20B12.6	YES	mml-1	bHLH	E-09	M
T24B8.6	NO	hlh-3	bHLH	E-18	M
W02C12.3	YES		bHLH	E-15	M
Y105C5B.29	NO		bHLH	E-14	M
Y39A3CR.6	WC		bHLH	Pfam E-02	M
Y47D3B.7	YES	sbp-1	bHLH	E-12	M
Y54G2A.1	NO	lin-22	bHLH	E-12	M
Y69A2AR.29	YES	ngn-1	bHLH	E-15	M
ZK682.4	YES	hlh-10	bHLH	E-12	M
C17C3.8	YES	hlh-26	bHLH - 2 domains	E-02/E-01	M
F31A3.2	NO	hlh-28	bHLH - 2 domains	E-03/E-02	M
F31A3.4	YES	hlh-29	bHLH - 2 domains	E-03/E-02	M
T01E8.2	NO	ref-1	bHLH - 2 domains	E-07/E-04	M
C48E7.3	YES	lpd-2	bZIP	NF	M	Experimental evidence for TF function
D1005.3	WC		bZIP	Pfam E-02	M
F17C11.1	YES		bZIP	NF	M	The F17C11.1 gene product only includes a bZIP domain according to an older gene model (wp82). The previous gene model also appears consistent with C. elegans EST data and C. briggsae comparisons.
K02F3.4	YES	zip-2	bZIP	E-02	M
Y44E3B.1	NO	zip-4	bZIP	Pfam E-02	M
Y75B8A.35	YES	zip-1	bZIP	NF	M	Experimental evidence for TF function
ZC8.4	YES	lfi-1	bZIP	Pfam E-06	M
F23B12.7	YES		CBF	E-113	M
Y48G8AR.1	NO	grh-1	CP2	E-153	M
F59H6.6	NO		HD	E-02	M
ZC204.2	YES		HD - HOX - 2 domains	E-04/E-03	M
F46C8.5	YES	ceh-14	HD - LIM	E-21	M
C09G12.1	NO		HD - PRD	E-22	M
C37E2.4	YES	ceh-36	HD - PRD	E-22	M
W10C8.2	YES	pop-1	HMG box	E-21	M
K08B4.1	YES	lag-1	IPT/TIG	E-10	M
T05C1.4	YES		IPT/TIG	Pfam E-04	M
C01G12.1	NO		MADF	E-28	M
C06A5.4	YES		MADF	E-19	M
C46F11.3	YES		MADF	E-19	M
F36D1.1	YES		MADF	E-25	M
F57G4.6	NO		MADF	E-18	M
T07C12.11	NO		MADF	E-22	M
Y106G6H.4	YES		MADF	E-20	M
ZC416.1	YES		MADF	E-18	M
H20J04.3	YES		MADF - 2 domains	E-29/E-27	M
R12B2.1	YES	sma-4	MH1	E-56	M
ZK370.2	YES	sma-2	MH1	E-60	M
F21A10.2	NO		p53	Interpro E-44	M
F59B10.1	NO	pqn-47	p53	Interpro E-43	M
C04G2.7	YES	egl-38	Paired Domain - FULL	E-89	M
F21D12.5	YES		Paired Domain - NPAX	E-09	M
F48B9.5	YES		Paired Domain - NPAX	E-65	M
K06B9.5	YES	pax-2	Paired Domain - FULL	E-90	M
K07C11.1	YES	pax-1	Paired Domain - FULL	E-85	M
R13.2	WC		Paired Domain - NPAX	E-56	M
F26H9.2	NO		RPEL - 2 domains	E-06/E-08	M
Y51H4A.19	NO		STAT	Interpro E-87	M	Y51H4A.18, Y51H4A.19 and Y51H4A.20, together, appear to constitute a pseudogenic copy of the adjacent Y51H4A.17, which encodes a STAT type transcription factor.
F28B12.2	YES	egl-44	TEA/ATTS	E-52	M
B0336.1	NO	wrm-1	UNKNOWN	N/A	M
C35C5.1	NO	sdc-2	UNKNOWN	N/A	M	dosage compensation of entire X-chromosome, also represses her-1
C54D1.6	NO	bar-1	UNKNOWN	N/A	M
K05C4.6	NO	hmp-2	UNKNOWN	N/A	M
Y65B4BR.5	YES		UNKNOWN	N/A	M
F53B2.6	YES	ham-1	WH	NF	M	using InterProScan: matches Superfamily DB E=0.0029
F57A8.1	YES		WH	NF	M	using InterProScan: matches Superfamily DB E=0.00019
T28D9.9	YES		WH	NF	M	using InterProScan: matches Superfamily DB E-11
Y73B3A.5	NO		WH	NF	M	using InterProScan: matches Superfamily DB E-15
B0412.1	YES	dac-1	WH - DAC	E-42	M
2L52.1	YES		ZF - C2H2 - 1 finger	manual curation	M
C01F6.9	YES		ZF - C2H2 - 1 finger	manual curation	M
C02F5.12	YES		ZF - C2H2 - 1 finger	manual curation	M
C06E2.1	YES		ZF - C2H2 - 1 finger	manual curation	M
C37A2.5	NO	pqn-21	ZF - C2H2 - 1 finger	manual curation	M
C38D4.7	YES		ZF - C2H2 - 1 finger	manual curation	M
C46E10.8	YES		ZF - C2H2 - 1 finger	manual curation	M
C52E12.1	YES		ZF - C2H2 - 1 finger	manual curation	M
C53D5.4	YES	ztf-3	ZF - C2H2 - 1 finger	manual curation	M
D1046.2	YES		ZF - C2H2 - 1 finger	manual curation	M
D2030.7	YES		ZF - C2H2 - 1 finger	manual curation	M
F11A10.2	YES		ZF - C2H2 - 1 finger	manual curation	M
F18A1.2	YES	lin-26	ZF - C2H2 - 1 finger	manual curation	M
F18A1.3	YES	lir-1	ZF - C2H2 - 1 finger	no ZF	M	May have ZF, but is not as canonical C2H2, found in Y1H assays (Walhout in prep)
F18A1.4	YES	lir-2	ZF - C2H2 - 1 finger	manual curation	M
F21D5.9	NO		ZF - C2H2 - 1 finger	manual curation	M
F21G4.5	YES		ZF - C2H2 - 1 finger	manual curation	M
F23A7.6	YES		ZF - C2H2 - 1 finger	manual curation	M
F23C8.4	YES		ZF - C2H2 - 1 finger	manual curation	M
F27D4.6	YES		ZF - C2H2 - 1 finger	manual curation	M
F37B4.10	WC		ZF - C2H2 - 1 finger	manual curation	M
F37H8.1	YES	lir-3	ZF - C2H2 - 1 finger	manual curation	M
F40G9.14	NO		ZF - C2H2 - 1 finger	manual curation	M
F44D12.10	NO		ZF - C2H2 - 1 finger	manual curation	M
F45C12.1	NO		ZF - C2H2 - 1 finger	manual curation	M
F45H11.1	YES		ZF - C2H2 - 1 finger	manual curation	M
F49E8.2	YES		ZF - C2H2 - 1 finger	manual curation	M
F52B5.7	NO		ZF - C2H2 - 1 finger	manual curation	M
F53B7.2	NO		ZF - C2H2 - 1 finger	manual curation	M
F55B11.4	YES		ZF - C2H2 - 1 finger	manual curation	M
K05F1.5	NO		ZF - C2H2 - 1 finger	manual curation	M
K10D2.3	YES		ZF - C2H2 - 1 finger	manual curation	M
K10G6.3	NO	sea-2	ZF - C2H2 - 1 finger	manual curation	M
K11D12.12	YES		ZF - C2H2 - 1 finger	manual curation	M
K11H3.4	NO		ZF - C2H2 - 1 finger	manual curation	M
K12H6.12	YES		ZF - C2H2 - 1 finger	manual curation	M
M04G12.4	NO		ZF - C2H2 - 1 finger	manual curation	M
M163.2	NO		ZF - C2H2 - 1 finger	manual curation	M
R02D3.7	YES		ZF - C2H2 - 1 finger	manual curation	M
R05D3.3	YES		ZF - C2H2 - 1 finger	manual curation	M
R07E5.5	NO		ZF - C2H2 - 1 finger	manual curation	M
T06G6.5	NO		ZF - C2H2 - 1 finger	manual curation	M
T07G12.10	YES	zim-2	ZF - C2H2 - 1 finger	manual curation	M
T07G12.11	YES	zim-3	ZF - C2H2 - 1 finger	manual curation	M
T07G12.12	NO	him-8	ZF - C2H2 - 1 finger	manual curation	M
T07G12.13	YES		ZF - C2H2 - 1 finger	manual curation	M
T08G5.7	NO		ZF - C2H2 - 1 finger	manual curation	M
T09F3.1	YES		ZF - C2H2 - 1 finger	manual curation	M
T10B11.3	YES	ztf-4	ZF - C2H2 - 1 finger	manual curation	M
T10G3.5	NO	eea-1	ZF - C2H2 - 1 finger	manual curation	M
T22C8.3	YES		ZF - C2H2 - 1 finger	manual curation	M
T22C8.4	NO		ZF - C2H2 - 1 finger	manual curation	M
T23F11.4	YES		ZF - C2H2 - 1 finger	manual curation	M
T23G4.1	YES	tlp-1	ZF - C2H2 - 1 finger	no ZF	M	No ZF by eye but found by yeast one-hybrid assays (Walhout in prep)
T24C4.7	YES		ZF - C2H2 - 1 finger	manual curation	M
W04B5.2	NO		ZF - C2H2 - 1 finger	manual curation	M
W04D2.4	NO		ZF - C2H2 - 1 finger	manual curation	M
Y37F4.6	NO		ZF - C2H2 - 1 finger	manual curation	M
Y42H9AR.3	YES	ztf-5	ZF - C2H2 - 1 finger	manual curation	M
Y47G6A.7	NO		ZF - C2H2 - 1 finger	manual curation	M	In WormBase, the Y47G6A.7 gene product is identified as a solute carrier family 35 member C2, an integral membrane protein, and as such seems an unlikely transcription factor despite the Zinc Finger. Furthermore, the C. briggsae orthologue of Y47G6A.7 does not contain the Zinc Finger.
Y48A6C.1	NO		ZF - C2H2 - 1 finger	manual curation	M
Y48A6C.3	YES		ZF - C2H2 - 1 finger	manual curation	M
Y48C3A.4	YES		ZF - C2H2 - 1 finger	manual curation	M
Y48E1B.7	NO		ZF - C2H2 - 1 finger	manual curation	M
Y51H1A.6	YES		ZF - C2H2 - 1 finger	manual curation	M
Y52B11A.9	YES		ZF - C2H2 - 1 finger	manual curation	M
Y53F4B.5	NO		ZF - C2H2 - 1 finger	manual curation	M
Y53H1A.2	NO		ZF - C2H2 - 1 finger	manual curation	M
Y54G2A.20	NO		ZF - C2H2 - 1 finger	manual curation	M
Y56A3A.18	YES		ZF - C2H2 - 1 finger	manual curation	M
Y57A10A.31	YES		ZF - C2H2 - 1 finger	manual curation	M
Y82E9BR.17	YES		ZF - C2H2 - 1 finger	manual curation	M
Y87G2A.3	YES		ZF - C2H2 - 1 finger	manual curation	M	In WormBase, the Y87G2A.3 gene product is annotated as a cysteine protease.
ZK177.3	YES		ZF - C2H2 - 1 finger	manual curation	M
ZK185.1	YES		ZF - C2H2 - 1 finger	manual curation	M
ZK652.6	YES		ZF - C2H2 - 1 finger	manual curation	M
ZK686.4	NO		ZF - C2H2 - 1 finger	manual curation	M
F33H1.4	NO		ZF - C2H2 - 1 finger, AT Hook x3	manual curation	M
F44B9.6	YES	lin-36	ZF - C2H2 - 1 finger, ZF - THAP	manual curation	M
Y48G8AL.10	YES		ZF - C2H2 - 12 fingers	manual curation	M
C09H6.1	YES	spr-4	ZF - C2H2 - 14 fingers	manual curation	M
C03B8.4	NO	lin-13	ZF - C2H2 - 15 fingers	manual curation	M
B0310.2	NO		ZF - C2H2 - 2 fingers	manual curation	M
C06E1.8	NO		ZF - C2H2 - 2 fingers	manual curation	M
C08G9.2	WC		ZF - C2H2 - 2 fingers	manual curation	M	The C08G9.2 gene product appears to consist of a domain or multiple domain structure repeated 7 times, with considerable degeneracy and, although there is a match to 2 Zinc Fingers of the C2H2 class, this primary structure is not typical of conventional transcription factors.
C55C2.1	NO		ZF - C2H2 - 2 fingers	manual curation	M
F21A9.2	WC		ZF - C2H2 - 2 fingers	manual curation	M
F36F12.8	YES		ZF - C2H2 - 2 fingers	manual curation	M
F44E2.7	YES		ZF - C2H2 - 2 fingers	manual curation	M
F47H4.1	YES		ZF - C2H2 - 2 fingers	manual curation	M
F52E10.1	NO	sdc-1	ZF - C2H2 - 2 fingers	manual curation	M
F52E4.8	NO		ZF - C2H2 - 2 fingers	manual curation	M
K09H9.7	NO		ZF - C2H2 - 2 fingers	manual curation	M
K10B3.5	YES		ZF - C2H2 - 2 fingers	manual curation	M
R10E4.11	NO		ZF - C2H2 - 2 fingers	manual curation	M
R144.3	NO		ZF - C2H2 - 2 fingers	manual curation	M
T03F6.2	NO	dnj-17	ZF - C2H2 - 2 fingers	manual curation	M
T09A5.12	YES		ZF - C2H2 - 2 fingers	manual curation	M
T20F7.1	WC		ZF - C2H2 - 2 fingers	manual curation	M
T20H4.2	YES		ZF - C2H2 - 2 fingers	manual curation	M
W03F9.2	YES		ZF - C2H2 - 2 fingers	manual curation	M
W06H12.1	YES	ztf-6	ZF - C2H2 - 2 fingers	manual curation	M
Y17G7B.22	YES		ZF - C2H2 - 2 fingers	manual curation	M
Y22D7AL.16	YES		ZF - C2H2 - 2 fingers	manual curation	M
Y48G8AL.9	YES		ZF - C2H2 - 2 fingers	manual curation	M
Y48G9A.11	NO		ZF - C2H2 - 2 fingers	manual curation	M
Y56A3A.28	NO		ZF - C2H2 - 2 fingers	manual curation	M
Y66D12A.12	YES		ZF - C2H2 - 2 fingers	manual curation	M
Y6G8.3	YES		ZF - C2H2 - 2 fingers	manual curation	M
Y71A12B.8	NO		ZF - C2H2 - 2 fingers	manual curation	M
Y82E9BR.1	WC		ZF - C2H2 - 2 fingers	manual curation	M
Y95B8A.7	WC		ZF - C2H2 - 2 fingers	manual curation	M
ZK892.7	YES		ZF - C2H2 - 2 fingers	manual curation	M
B0280.4	YES	odd-1	ZF - C2H2 - 3 fingers	manual curation	M
C04F5.9	YES		ZF - C2H2 - 3 fingers	manual curation	M
C10A4.8	YES		ZF - C2H2 - 3 fingers	manual curation	M
C16A3.4	YES		ZF - C2H2 - 3 fingers	manual curation	M
C27C12.2	YES		ZF - C2H2 - 3 fingers	manual curation	M
C34H3.2	YES	odd-2	ZF - C2H2 - 3 fingers	manual curation	M
C47C12.3	YES	ref-2	ZF - C2H2 - 3 fingers	manual curation	M
F08C6.7	YES	unc-98	ZF - C2H2 - 3 fingers	manual curation	M
F13G3.1	YES	ztf-2	ZF - C2H2 - 3 fingers	manual curation	M
F13H6.1	NO		ZF - C2H2 - 3 fingers	manual curation	M
F26A10.2	YES		ZF - C2H2 - 3 fingers	manual curation	M
F40F8.7	YES	pqm-1	ZF - C2H2 - 3 fingers	manual curation	M
F47E1.3	NO		ZF - C2H2 - 3 fingers	manual curation	M
F53F8.1	NO		ZF - C2H2 - 3 fingers	manual curation	M
F54H5.4	YES	mua-1	ZF - C2H2 - 3 fingers	manual curation	M
F56F11.3	YES		ZF - C2H2 - 3 fingers	manual curation	M
F57C9.4	YES		ZF - C2H2 - 3 fingers	manual curation	M
K11D2.4	NO		ZF - C2H2 - 3 fingers	manual curation	M
T22C8.5	YES		ZF - C2H2 - 3 fingers	manual curation	M
T27B1.2	NO		ZF - C2H2 - 3 fingers	manual curation	M
W02D7.6	YES		ZF - C2H2 - 3 fingers	manual curation	M
Y37E11B.1	YES		ZF - C2H2 - 3 fingers	manual curation	M
Y39B6A.46	YES		ZF - C2H2 - 3 fingers	manual curation	M
Y40B1A.4	YES		ZF - C2H2 - 3 fingers	manual curation	M
Y59A8B.13	NO		ZF - C2H2 - 3 fingers	manual curation	M
Y67H2A.10	NO		ZF - C2H2 - 3 fingers	manual curation	M
Y73F8A.33	NO		ZF - C2H2 - 3 fingers	manual curation	M
Y79H2A.3	NO		ZF - C2H2 - 3 fingers	manual curation	M
ZC328.2	YES		ZF - C2H2 - 3 fingers	manual curation	M
ZC395.8	YES		ZF - C2H2 - 3 fingers	manual curation	M
ZK546.5	NO		ZF - C2H2 - 3 fingers	manual curation	M
ZK686.5	NO		ZF - C2H2 - 3 fingers	manual curation	M
F54C4.3	NO		ZF - C2H2 - 3 fingers, AT Hook	manual curation	M
C46E10.9	WC		ZF - C2H2 - 4 fingers	manual curation	M
C52E12.6	YES		ZF - C2H2 - 4 fingers	manual curation	M
C55B7.12	YES	che-1	ZF - C2H2 - 4 fingers	manual curation	M
F10B5.3	YES		ZF - C2H2 - 4 fingers	manual curation	M
F25D7.3	YES	odd-3	ZF - C2H2 - 4 fingers	manual curation	M
F43G9.11	YES	ces-1	ZF - C2H2 - 4 fingers	manual curation	M
F46B6.7	YES	ztf-7	ZF - C2H2 - 4 fingers	manual curation	M
F54F2.5	YES	ztf-1	ZF - C2H2 - 4 fingers	manual curation	M
F56D1.1	YES		ZF - C2H2 - 4 fingers	manual curation	M
H16D19.3	WC		ZF - C2H2 - 4 fingers	manual curation	M
K02D7.2	YES		ZF - C2H2 - 4 fingers	manual curation	M
R53.3	YES	egl-43	ZF - C2H2 - 4 fingers	manual curation	M
T07D10.3	YES		ZF - C2H2 - 4 fingers	manual curation	M
ZK337.2	YES		ZF - C2H2 - 4 fingers	manual curation	M
ZK867.1	YES		ZF - C2H2 - 4 fingers	manual curation	M
C28G1.4	YES		ZF - C2H2 - 5 fingers	manual curation	M
F37D6.2	YES		ZF - C2H2 - 5 fingers	manual curation	M
F45B8.4	YES	pag-3	ZF - C2H2 - 5 fingers	manual curation	M
F49H12.1	YES	lsy-2	ZF - C2H2 - 5 fingers	manual curation	M
F52F12.4	YES	lsl-1	ZF - C2H2 - 5 fingers	manual curation	M
M04B2.1	YES	mep-1	ZF - C2H2 - 5 fingers	manual curation	M
R06C7.9	NO		ZF - C2H2 - 5 fingers	manual curation	M
W03C9.4	YES	lin-29	ZF - C2H2 - 5 fingers	manual curation	M
Y38H8A.5	NO		ZF - C2H2 - 5 fingers	manual curation	M
Y47D3A.6	YES	tra-1	ZF - C2H2 - 5 fingers	manual curation	M
Y5F2A.4	YES		ZF - C2H2 - 5 fingers	manual curation	M
B0250.4	WC		ZF - C2H2 - 6 fingers	manual curation	M
C01B7.1	NO		ZF - C2H2 - 6 fingers	manual curation	M
C09F5.3	NO		ZF - C2H2 - 6 fingers	manual curation	M
C27A12.2	YES		ZF - C2H2 - 6 fingers	manual curation	M
C27A12.3	YES	tag-146	ZF - C2H2 - 6 fingers	manual curation	M
F26F4.8	NO		ZF - C2H2 - 6 fingers	manual curation	M
F53B3.1	YES		ZF - C2H2 - 6 fingers	manual curation	M
F58G1.2	YES		ZF - C2H2 - 6 fingers	manual curation	M
M03D4.4	YES		ZF - C2H2 - 6 fingers	manual curation	M
T05G11.1	YES		ZF - C2H2 - 6 fingers	manual curation	M
Y111B2A.10	NO		ZF - C2H2 - 6 fingers	manual curation	M
Y54E10BR.8	YES		ZF - C2H2 - 6 fingers	manual curation	M
ZK616.10	YES	ehn-3	ZF - C2H2 - 6 fingers	manual curation	M
C07A12.5	NO	spr-3	ZF - C2H2 - 7 fingers	manual curation	M
F12E12.5	YES		ZF - C2H2 - 7 fingers	manual curation	M
F15C11.1	YES	sem-4	ZF - C2H2 - 7 fingers	manual curation	M
F35H8.3	YES		ZF - C2H2 - 7 fingers	manual curation	M
T05A10.1	NO	sma-9	ZF - C2H2 - 7 fingers	manual curation	M
R08E3.4	NO		ZF - C2H2 - 8 fingers	manual curation	M
F13D11.2	YES	hbl-1	ZF - C2H2 - 9 fingers	manual curation	M
F39B2.1	WC		ZF - C2H2 - 9 fingers	manual curation	M
Y55F3AM.14	YES		ZF - C2H2 - 9 fingers	manual curation	M
B0336.3	YES		ZF - CCCH	E-05	M
C33H5.17	NO		ZF - CCCH	E-02	M
K01G5.1	YES	tag-331	ZF - CCCH	E-06	M
T11G6.8	YES		ZF - CCCH	E-04	M
W05B10.2	YES		ZF - CCCH	E-05	M
W05H7.4	YES		ZF - CCCH	E-04	M
Y60A9.2	WC		ZF - CCCH	E-08	M	Pseudogene in WS146 not a TF
Y116A8C.35	YES	uaf-2	ZF - CCCH	E-03	M
AH6.5	YES	mex-6	ZF - CCCH - 2 domains	E-01/E-06	M
C09G9.6	YES	oma-1	ZF - CCCH - 2 domains	E-07/E-08	M
C34D10.2	NO		ZF - CCCH - 2 domains	E-01(2x)	M
C35D6.4	YES		ZF - CCCH - 2 domains	E-05/E-08	M
F27D4.4	YES		ZF - CCCH - 2 domains	E-01/E-06	M
F32A11.6	YES	moe-3	ZF - CCCH - 2 domains	E-06/E-08	M
F38B7.1	YES		ZF - CCCH - 2 domains	E-09/E-09	M
F38C2.5	YES		ZF - CCCH - 2 domains	E-06/E-09	M
F38C2.7	YES		ZF - CCCH - 2 domains	E-05/E-08	M
F52E1.1	YES	pos-1	ZF - CCCH - 2 domains	E-07/E-09	M
K02H8.1	NO		ZF - CCCH - 2 domains	E-01/E-05	M
T02E1.3	YES		ZF - CCCH - 2 domains	E-06/e-08	M
T26A8.4	YES		ZF - CCCH - 2 domains	E-04/E-05	M
W02A2.7	YES	mex-5	ZF - CCCH - 2 domains	E-03/E-07	M
W03C9.7	NO	mex-1	ZF - CCCH - 2 domains	E-08/E-08	M
Y116A8C.17	YES		ZF - CCCH - 2 domains	E-04/E-09	M
Y116A8C.19	YES		ZF - CCCH - 2 domains	E-05/E-09	M
Y116A8C.20	YES		ZF - CCCH - 2 domains	E-05/E-08	M
Y49E10.14	YES	pie-1	ZF - CCCH - 2 domains	E-07/E-07	M
Y53G8AR.9	YES		ZF - CCCH - 2 domains	E-01/E-04	M
Y57G11C.25	YES		ZF - CCCH - 2 domains	E-07/E-09	M
Y60A9.3	YES		ZF - CCCH - 2 domains	E-01/E-08	M
ZC513.6	YES	oma-2	ZF - CCCH - 2 domains	E-06/E-08	M
Y55F3AM.6	YES		ZF - CCCH - 3 domains	E-02/E-03/E-04	M
AC3.10	NO		ZF - DHHC	E-35	M
C17D12.1	YES		ZF - DHHC	E-23	M
C43H6.7	YES		ZF - DHHC	E-37	M
D2021.2	YES		ZF - DHHC	E-19	M
F09B12.2	YES		ZF - DHHC	E-28	M
F33D11.12	YES		ZF - DHHC	E-29	M
F59C6.2	YES		ZF - DHHC	E-33	M
H32C10.3	NO		ZF - DHHC	E-16	M
K02G10.1	YES		ZF - DHHC	E-19	M
M18.8	YES		ZF - DHHC	E-36	M
R13F6.5	YES		ZF - DHHC	E-32	M
T22E7.2	YES		ZF - DHHC	E-13	M
Y39E4B.7	NO		ZF - DHHC	E-27	M
Y47H9C.2	YES		ZF - DHHC	E-29	M
ZK757.4	NO		ZF - DHHC	E-24	M
C26E6.2	YES		ZF - FLYWCH	E-03	M
T14F9.4	NO	peb-1	ZF - FLYWCH	E-29	M
Y11D7A.12	YES		ZF - FLYWCH	E-05	M
Y11D7A.13	WC		ZF - FLYWCH	E-26	M
W09C2.1	YES	elt-1	ZF - GATA - 2 domains	E-22/E-23	M
C04A2.3	NO	egl-27	ZF - GATA, MYB	Pfam GATA E-07, MYB E-09	M
R13.1	YES		ZF - MIZ	E-29	M
W10D5.3	YES	gei-17	ZF - MIZ	E-34	M
C03G6.10	YES	nhr-148	ZF - NHR	E-29	M
C03G6.12	NO	nhr-149	ZF - NHR	E-32	M
C03G6.8	YES	nhr-147	ZF - NHR	E-33	M
C06G3.1	YES	nhr-105	ZF - NHR	E-31	M
C17E7.1	YES	nhr-156	ZF - NHR	E-21	M
C17E7.5	NO	nhr-157	ZF - NHR	E-22	M
C17E7.6	NO	nhr-158	ZF - NHR	E-24	M
C17E7.7	NO	nhr-159	ZF - NHR	E-10	M
C29G2.5	NO	srt-58	ZF - NHR	E-29	M
F07C3.10	NO	nhr-36	ZF - NHR	E-27	M
F48G7.11	YES	nhr-190	ZF - NHR	E-26	M
M02H5.3	WC	nhr-201	ZF - NHR	E-26	M
M02H5.4	YES	nhr-202	ZF - NHR	E-25	M
M02H5.5	YES	nhr-203	ZF - NHR	E-27	M
T24A6.11	NO	nhr-222	ZF - NHR	E-27	M
T24A6.8	NO	nhr-221	ZF - NHR	E-29	M
Y104H12A.1	NO	nhr-41	ZF - NHR	E-38	M
Y46H3D.6	YES	nhr-237	ZF - NHR	E-19	M
Y46H3D.7	NO	nhr-238	ZF - NHR	E-20	M
B0336.7	YES		ZF - THAP	E-16	M
C17G10.4	YES	cdc-14	ZF - THAP	E-12	M
F49E10.5	NO		ZF - THAP	E-13	M
Y41C4A.4	YES	crh-1	bZIP	E-06	T
F25E2.5	YES	daf-3	MH1	E-57	T
F37D6.6	YES	tag-68	MH1	E-04	T
R05D11.1	YES	smad-1	MH1	E-41	T
R13F6.9	YES	sma-3	MH1	E-59	T
ZK1290.4	YES	nfi-1	MH1	E-38	T
F34D10.5	YES	lin-48	ZF - C2H2 - 4 fingers	manual curation	T
ORF = open reading frame. E-values are as found in SMART unless noted otherwise. Manual curation was performed
for all AT hooks and C2H2 zinc-fingers.
In ORFeome refers to the latest version which includes ORFeome 1.1 and 3.1.
WC means wrong configuration, not as predicted or not full-length. NF = not found.
Detection refers to the TF identification method. Transcription factors were selected based on 3 Gene Ontology (GO) annotations:
A: Transcription factor activity, D: DNA binding, T: Transcription regulation. M: Putative transcription factors not identified via the GO-based
computational search were selected via manual curation
N/A = not applicable.
