# Supplementary material for: A compendium of Caenhorabditis elegans regulatory transcription factors: a resource for mapping transcription regulatory networks
Source: Genome Biol. 2005 Dec 30;6(13):R110. doi: 10.1186/gb-2005-6-13-r110 (PMC1414109; doi:10.1186/gb-2005-6-13-r110)
Supplement: Additional data file 2 — Overview of manually curated genes that were left out of wTF2.0 [file gb-2005-6-13-r110-S2.xls]

## Sheet: Sheet1
Table S2
Overview of manually curated genes that were left out of wTF2.0
ORF	Annotation	Reason for removal
Transcription regulation only, not in wTF2.0
B0336.10	Ribosomal protein L14p/L23e	False positive
C18H9.8	PAC motif	No DNA binding domain
C29F9.5	TAZ zinc finger	Co-factor
C29F9.6	TAZ zinc finger	Co-factor
C34E11.2	MH2 domain	No DNA binding domain
C49F5.5	TAZ zinc finger	Co-factor
F01G10.8	MH2 domain	No DNA binding domain
F02E9.4	Paired amphipathic helix repeat	Co-factor
F16B3.1	Cyclic nucleotide-binding domain	False positive
F22F1.3	KIX domain	Co-factor
F40F12.7	TAZ zinc finger	Co-factor
F42F12.4	ARD/ARD' family	False positive
F47F6.1	PAC motif	No DNA binding domain
K03H1.10	KIX domain	Co-factor
K08E4.1	KOW motif	General TF
M01E5.6	Coactivator CBP, KIX	Co-factor
M04B2.3	YEATS family	No DNA binding domain
T01D1.4	ARD/ARD' family	false positive
Y105E8B.7	YEATS family	No DNA binding domain
Transcription factor activity only, not in wTF2.0
F43D9.5	TAFII28	General TF
F54F7.1	TAFII55	General TF
F58A3.1	LIM-domain binding	False positive
K03B4.3	TFIID	General TF
T16H12.4	TFIIH, subunit SSL	General TF
Y111B2A.16	TAFII55	General TF
DNA binding only, not in wTF2.0
B0041.7	SNF2-related	Chromatin, not regulatory TF
C16A3.1	SNF2-related	Chromatin, not regulatory TF
C25F9.5	SNF2-related	Chromatin, not regulatory TF
C52B9.8	SNF2-related	Chromatin, not regulatory TF
F01G4.1	SNF2-related	Chromatin, not regulatory TF
F15D4.1	SNF2-related	Chromatin, not regulatory TF
F53H4.1	SNF2-related	Chromatin, not regulatory TF
F53H4.6	SNF2-related	Chromatin, not regulatory TF
F54E12.2	SNF2-related	Chromatin, not regulatory TF
F59A7.8	SNF2-related	Chromatin, not regulatory TF
H06O01.2	SNF2-related	Chromatin, not regulatory TF
M03C11.8	SNF2-related	Chromatin, not regulatory TF
M04C3.1	SNF2-related	Chromatin, not regulatory TF
T05A12.4	SNF2-related	Chromatin, not regulatory TF
T23H2.3	SNF2-related	Chromatin, not regulatory TF
W06D4.6	SNF2-related	Chromatin, not regulatory TF
Y111B2A.22	SNF2-related	Chromatin, not regulatory TF
Y113G7B.14	SNF2-related	Chromatin, not regulatory TF
Y116A8C.13	SNF2-related	Chromatin, not regulatory TF
B0464.7	BAF	Non-specific DNA binding
C39E9.12	DNA-binding SAP	Chromatin, not regulatory TF
F18E2.3	Cohesin	Chromatin, not regulatory TF
F28B3.7	SMC family, C-terminal domain	Chromatin, not regulatory TF
Y43C5A.6	AAA ATPase	DNA repair
T22B3.1	BED finger	False positive
F28H7.4	Viral DNA-binding protein, zinc binding	False positive
F41G3.6	Myb, DNA-binding	False positive
K08D9.2	Myb, DNA-binding	False positive
T27C10.6	Protein kinase	False positive
T28D6.5	Myb, DNA-binding	False positive
F57C12.4	Myb, DNA-binding	False positive
C03H12.1	Myb, DNA-binding	False positive
C48E7.6	Protamine P1	False positive
Y54G2A.11	Myb, DNA-binding	False positive
C01F1.1	Transcription initiation factor IIF, alpha subunit (TFIIF-alpha)	General TF
C06A1.5	RNA polymerase Rpb6	General TF
C26E6.4	RNA polymerase beta subunit	General TF
C42D4.8	RNA polymerase Rpb1, domain 5	General TF
F09F7.3	RNA polymerase beta subunit	General TF
F14B4.3	RNA polymerase Rpb2, domain 7	General TF
F23B2.13	DNA directed RNA polymerase, 7 kDa subunit	General TF
F36A4.7	RNA polymerase Rpb1 C-terminal repeat	General TF
F58A4.9	RNA polymerase Rpb3/Rpb11 dimerisation domain	General TF
H27M09.2	RNA polymerase Rpb5, C-terminal domain	General TF
W01G7.3	RNA polymerase, RBP11-like	General TF
W09C3.4	RNA polymerase Rpc34 subunit	General TF
Y105E8A.23	DNA-dependent RNA polymerase	General TF
Y48E1A.1	RNA polymerase Rpb1, domain 4	General TF
B0035.10	Core histone H2A/H2B/H3/H4	Histone
B0035.7	Core histone H2A/H2B/H3/H4	Histone
B0035.8	Core histone H2A/H2B/H3/H4	Histone
B0035.9	Histone H4	Histone
B0414.3	linker histone H1 and H5 family	Histone
C01B10.5	Histone H5	Histone
C18G1.5	linker histone H1 and H5 family	Histone
C30G7.1	linker histone H1 and H5 family	Histone
C50F4.13	Histone-like transcription factor (CBF/NF-Y) and archaeal histone	Histone
C50F4.5	Core histone H2A/H2B/H3/H4	Histone
C50F4.7	Core histone H2A/H2B/H3/H4	Histone
E03A3.3	Core histone H2A/H2B/H3/H4	Histone
E03A3.4	Core histone H2A/H2B/H3/H4	Histone
F07B7.10	Histone-fold/TFIID-TAF/NF-Y	Histone
F07B7.3	Core histone H2A/H2B/H3/H4	Histone
F07B7.5	Core histone H2A/H2B/H3/H4	Histone
F07B7.9	Core histone H2A/H2B/H3/H4	Histone
F08G2.1	Core histone H2A/H2B/H3/H4	Histone
F08G2.2	Core histone H2A/H2B/H3/H4	Histone
F08G2.3	Core histone H2A/H2B/H3/H4	Histone
F17E9.10	Core histone H2A/H2B/H3/H4	Histone
F17E9.12	Core histone H2A/H2B/H3/H4	Histone
F17E9.13	Core histone H2A/H2B/H3/H4	Histone
F17E9.9	Core histone H2A/H2B/H3/H4	Histone
F20D6.9	Core histone H2A/H2B/H3/H4	Histone
F22B3.1	Core histone H2A/H2B/H3/H4	Histone
F22B3.2	Core histone H2A/H2B/H3/H4	Histone
F22F1.1	linker histone H1 and H5 family	Histone
F35H10.1	Core histone H2A/H2B/H3/H4	Histone
F35H10.11	Core histone H2A/H2B/H3/H4	Histone
F45E1.6	Core histone H2A/H2B/H3/H4	Histone
F45F2.12	Core histone H2A/H2B/H3/H4	Histone
F45F2.13	Core histone H2A/H2B/H3/H4	Histone
F45F2.2	Core histone H2A/H2B/H3/H4	Histone
F45F2.3	Core histone H2A/H2B/H3/H4	Histone
F45F2.4	Core histone H2A/H2B/H3/H4	Histone
F54C8.2	Core histone H2A/H2B/H3/H4	Histone
F54E12.1	Core histone H2A/H2B/H3/H4	Histone
F54E12.3	Core histone H2A/H2B/H3/H4	Histone
F54E12.4	Core histone H2A/H2B/H3/H4	Histone
F54E12.5	Core histone H2A/H2B/H3/H4	Histone
F55G1.10	Core histone H2A/H2B/H3/H4	Histone
F55G1.2	Core histone H2A/H2B/H3/H4	Histone
F55G1.3	Core histone H2A/H2B/H3/H4	Histone
F58A4.3	Core histone H2A/H2B/H3/H4	Histone
F59A7.4	linker histone H1 and H5 family	Histone
H02I12.6	Core histone H2A/H2B/H3/H4	Histone
H02I12.7	Core histone H2A/H2B/H3/H4	Histone
K03A1.6	Core histone H2A/H2B/H3/H4	Histone
K06C4.10	Core histone H2A/H2B/H3/H4	Histone
K06C4.11	Core histone H2A/H2B/H3/H4	Histone
K06C4.12	Core histone H2A/H2B/H3/H4	Histone
K06C4.13	Core histone H2A/H2B/H3/H4	Histone
K06C4.2	Core histone H2A/H2B/H3/H4	Histone
K06C4.3	Core histone H2A/H2B/H3/H4	Histone
K06C4.4	Core histone H2A/H2B/H3/H4	Histone
K06C4.5	Core histone H2A/H2B/H3/H4	Histone
M163.3	linker histone H1 and H5 family	Histone
R08C7.3	Core histone H2A/H2B/H3/H4	Histone
T10C6.12	Core histone H2A/H2B/H3/H4	Histone
T10C6.13	Core histone H2A/H2B/H3/H4	Histone
T10C6.14	Core histone H2A/H2B/H3/H4	Histone
T23D8.5	Core histone H2A/H2B/H3/H4	Histone
T23D8.6	Core histone H2A/H2B/H3/H4	Histone
W05B10.1	Core histone H2A/H2B/H3/H4	Histone
Y49E10.6	Core histone H2A/H2B/H3/H4	Histone
Y73B6A.1	Histone H1/H5	Histone
ZC155.2	Histone H3	Histone
ZK1251.1	Core histone H2A/H2B/H3/H4	Histone
ZK131.1	Core histone H2A/H2B/H3/H4	Histone
ZK131.2	Core histone H2A/H2B/H3/H4	Histone
ZK131.3	Core histone H2A/H2B/H3/H4	Histone
ZK131.4	Core histone H2A/H2B/H3/H4	Histone
ZK131.5	Core histone H2A/H2B/H3/H4	Histone
ZK131.6	Core histone H2A/H2B/H3/H4	Histone
ZK131.7	Core histone H2A/H2B/H3/H4	Histone
ZK131.8	Core histone H2A/H2B/H3/H4	Histone
ZK131.9	Core histone H2A/H2B/H3/H4	Histone
C53B4.1	C-5 cytosine-specific DNA methylase	Methylase
C33C12.9	SAM (and some other nucleotide) binding motif	Methylase
C38D4.9	SAM (and some other nucleotide) binding motif	Methylase
C50H2.2	N-6 Adenine-specific DNA methylase	Methylase
F08B4.1	N-6 Adenine-specific DNA methylase	Methylase
F23H11.2	N-6 Adenine-specific DNA methylase	Methylase
F46H5.4	N-6 Adenine-specific DNA methylase	Methylase
M142.8	N-6 Adenine-specific DNA methylase	Methylase
R05D3.11	Nuclear protein SET	Methylase
T02C5.5	Site-specific DNA-methyltransferase (cytosine-N4-specific)	Methylase
T12A7.3	N-6 Adenine-specific DNA methylase	Methylase
T25B6.2	Peptidase family M13	Methylase
Y119C1A.1	N-6 Adenine-specific DNA methylase	Methylase
Y45F10D.7	C-5 cytosine-specific DNA methylase	Methylase
Y71F9AL.1	N6 adenine-specific DNA methyltransferase, N12 class	Methylase
Y71F9AL.5	N-6 Adenine-specific DNA methylase	Methylase
Y59A8B.21	N-6 Adenine-specific DNA methylase	Methylase
AC8.1	Poly(ADP-ribose) polymerase, regulatory domain	Not a regulatory TF
C01B12.8	Histone-fold/TFIID-TAF/NF-Y	Not a regulatory TF
C18A3.1	N-6 Adenine-specific DNA methylase	Not a regulatory TF
DY3.4	Reverse transcriptase (RNA-dependent DNA polymerase)	Not a regulatory TF
F07B7.6	Reverse transcriptase (RNA-dependent DNA polymerase)	Not a regulatory TF
F07C7.1	Reverse transcriptase (RNA-dependent DNA polymerase)	Not a regulatory TF
F15D4.7	Integrase core domain	Not a regulatory TF
F22G12.2	Integrase core domain	Not a regulatory TF
F31E8.6	DNA gyrase B	Not a regulatory TF
F32A11.4	DNA gyrase B	Not a regulatory TF
F33H2.1	DEAD_2	Not a regulatory TF
F54H12.3	Integrase core domain	Not a regulatory TF
K06C4.14	Integrase core domain	Not a regulatory TF
K07C5.3	Poly(ADP-ribose) polymerase and DNA-Ligase Zn-finger region	Not a regulatory TF
K12D12.1	DNA gyrase/topoisomerase IV, subunit A	Not a regulatory TF
M01E5.5	Eukaryotic DNA topoisomerase I, DNA binding	Not a regulatory TF
M03C11.2	Xeroderma pigmentosum group D protein	Not a regulatory TF
T03F1.4	Reverse transcriptase (RNA-dependent DNA polymerase)	Not a regulatory TF
T05A1.4	Integrase core domain	Not a regulatory TF
T23B12.9	Integrase core domain	Not a regulatory TF
T24H5.1	Integrase core domain	Not a regulatory TF
Y105C5B.26	Integrase core domain	Not a regulatory TF
Y26D4A.11	Integrase, catalytic region	Not a regulatory TF
Y46H3C.4	DNA gyrase/topoisomerase IV, subunit A	Not a regulatory TF
Y47G6A.16	Integrase, catalytic region	Not a regulatory TF
Y48G1BM.4	Integrase core domain	Not a regulatory TF
Y57G11C.19	Integrase core domain	Not a regulatory TF
Y71F9AL.18	Poly(ADP-ribose) polymerase and DNA-Ligase Zn-finger region	Not a regulatory TF
Y75D11A.5	Reverse transcriptase (RNA-dependent DNA polymerase)	Not a regulatory TF
ZC53.4	Integrase core domain	Not a regulatory TF
ZK1127.7	DNA gyrase B	Not a regulatory TF
F32A11.5	Histidine kinase-, DNA gyrase B-, and HSP90-like ATPase	Not a regulatory TF
R05D3.1	DNA topoisomerase II	Not a regulatory TF
T05E11.4	Type IIB DNA topoisomerase	Not a regulatory TF
T14G12.5	RNA-directed DNA polymerase (Reverse transcriptase)	Not a regulatory TF
Y48C3A.14	DNA topoisomerase	Not a regulatory TF
Y56A3A.27	DNA topoisomerase	Not a regulatory TF
ZK381.1	DNA-binding HORMA	Not a regulatory TF
T03G11.1	DNA-binding SAP	Not a regulatory TF
Y37A1B.1	DNA-binding SAP	Not a regulatory TF
Y41E3.16	DNA-binding SAP	Not a regulatory TF
Y50D7A.11	DEAD_2	Not a regulatory TF
Y53G8AR.6	DNA-binding SAP	Not a regulatory TF
F44E2.2	Zn-finger, CCHC type	Not a regulatory TF
F58H7.6	Zn-finger, CCHC type	Not a regulatory TF
K02A2.6	Zn-finger, CCHC type	Not a regulatory TF
T23E7.1	Zn-finger, CCHC type	Not a regulatory TF
Y75B8A.6	CXXC zinc finger	Not a regulatory TF
ZK973.1	Helix-hairpin-helix motif	Not a regulatory TF
C49C8.1	Myb, DNA-binding	False positive
F11A5.1	Myb, DNA-binding	False positive
R52.3	Myb, DNA-binding	False positive
Y39A3CL.2	Myb, DNA-binding	False positive
Y75B8A.30	Myb, DNA-binding	False positive
H19N07.4	AP endonuclease, family 2	Nuclease
R10E4.5	HhH-GPD superfamily base excision DNA repair protein	Nuclease
T05H10.2	AP endonuclease, family 2	Nuclease
T07A9.5	DNA-binding SAP	Nuclease
Y47G6A.8	5'-3' exonuclease, C-terminal SAM fold	Nuclease
T23H2.4	Myb, DNA-binding	False positive
F23F1.9	A49-like RNA polymerase I associated factor	RNA polymerase I transcription
C48E7.2	RNA polymerase III subunit RPC82	RNA polymerase III transcription
F33A8.4	Zn-finger, DHHC type	Methylase
F58A4.11	BED finger	False positive
F10G8.7	DNA repair protein rad10	DNA repair
F25H2.13	Xeroderma pigmentosum group D protein	DNA repair
F45G2.3	XPG I-region	DNA repair
H26D21.2	MutS family domain IV	DNA repair
R07E5.8	Ku70/Ku80 beta-barrel domain	DNA repair
T06D8.2	UvrB/uvrC motif	DNA repair
T19B10.6	Zn-finger Rad18	DNA repair
Y47D3A.4	Ku70/Ku80 C-terminal arm	DNA repair
Y47G6A.11	MutS domain III	DNA repair
Y50D7A.2	Xeroderma pigmentosum group D protein	DNA repair
Y66D12A.15	Xeroderma pigmentosum group B protein (XP-B)	DNA repair
F57B10.6	XPG N-terminal domain	DNA repair
C25D7.6	MCM2/3/5 family	DNA replication
C25F9.2	DNA polymerase type B, organellar and viral	DNA replication
C39E9.13	Replication factor C conserved region	DNA replication
C54G10.2	Replication factor C conserved region	DNA replication
F08B4.5	DNA polymerase epsilon subunit B	DNA replication
F10C2.4	DNA polymerase family B	DNA replication
F18A1.5	OB-fold nucleic acid binding	DNA replication
F31E3.3	ATPase family associated with various cellular activities (AAA)	DNA replication
F32D1.10	MCM2/3/5 family	DNA replication
F33H2.5	DNA polymerase family B	DNA replication
F44B9.8	ATPase family associated with various cellular activities (AAA)	DNA replication
K04C2.2	DNA polymerase V	DNA replication
K08F4.1	ATPase family associated with various cellular activities (AAA)	DNA replication
R10E4.4	MCM2/3/5 family	DNA replication
W03A3.2	DNA polymerase family A	DNA replication
W03D2.4	Proliferating cell nuclear antigen, N-terminal domain	DNA replication
Y105C5A.14	DNA polymerase type B, organellar and viral	DNA replication
Y17G7B.5	MCM2/3/5 family	DNA replication
Y37B11A.2	DNA polymerase family B	DNA replication
Y39G10AR.14	MCM2/3/5 family	DNA replication
Y47D3A.29	DNA polymerase family B, exonuclease domain	DNA replication
Y57A10A.15	DNA polymerase family A	DNA replication
ZK632.1	MCM2/3/5 family	DNA replication
F58F6.4	AAA ATPase	DNA replication
Y48C3A.9	Single-stranded DNA binding protein, SSDP	Single stranded DNA binding
T12A2.8	XPG I-region	Nuclease
T22F3.11	Myb, DNA-binding	False positive
Y71F9AL.2	Myb, DNA-binding	False positive
Transcription regulation and transcription factor activity only, not in wTF2.0
B0207.1	Helix-turn-helix, AraC type	False positive
C27C7.8	Ligand-binding domain of nuclear hormone receptor	no DNA binding domain
C29F9.13	Ligand-binding domain of nuclear hormone receptor	no DNA binding domain
F15A8.7	Helix-turn-helix, AraC type	False positive
F40F8.5	ABC transporter related	False positive
F45E12.2	Transcription factor TFIIB repeat	General TF
F53A2.4	Nuclear movement protein	False positive
F54B8.2	Ligand-binding domain of nuclear hormone receptor	no DNA binding domain
F56A4.9	Helix-turn-helix, AraC type	False positive
F59E11.8	Ligand-binding region of nuclear hormone receptor	no DNA binding domain
H05G16.1	Helix-turn-helix, AraC type	False positive
K09C4.5	Helix-turn-helix, AraC type	False positive
T20C7.2	Ligand-binding region of nuclear hormone receptor	no DNA binding domain
W03F9.5	Transcription factor TFIIB repeat	General TF
Y17D7A.2	Ligand-binding domain of nuclear hormone receptor	no DNA binding domain
Y38E10A.19	Ligand-binding domain of nuclear hormone receptor	no DNA binding domain
Y39E4B.5	Helix-turn-helix, AraC type	include?
Y41D4B.20	Ligand-binding domain of nuclear hormone receptor	no DNA binding domain
Y47D7A.15	Wilm's tumour protein	False positive
Y47D7A.3	Ligand-binding domain of nuclear hormone receptor	no DNA binding domain
Y47D7A.4	Ligand-binding region of nuclear hormone receptor	no DNA binding domain
Y51A2B.3	Ligand-binding region of nuclear hormone receptor	no DNA binding domain
Y51H4A.18	STAT protein	False positive
Y67D8B.2	Ligand-binding domain of nuclear hormone receptor	no DNA binding domain
Y73F8A.24	Transcription factor Tfb2	General TF
Y97E10AL.1	Ligand-binding region of nuclear hormone receptor	no DNA binding domain
ZK1025.6	Ligand-binding region of nuclear hormone receptor	no DNA binding domain
ZK1128.4	Transcription factor Tfb4	General TF
ZK381.3	Ligand-binding domain of nuclear hormone receptor	no DNA binding domain
C52B9.11	ETS domain	False positive
Y68A4A.6	ETS domain	False positive
Transcription regulation and DNA binding only, not in wTF2.0
R10E11.1	Zn-finger-like, PHD finger	Co-factor
T14G8.1	PHD-finger	Helicase
C09E10.2	Zn-finger-like, PHD finger	False positive
ZK783.4	PHD-finger	Chromatin
F26F12.7	PHD-finger	Helicase
F42A9.2	PHD-finger	Co-factor
T12F5.4	PHD-finger	Chromatin
Y2H9A.1	Zn-finger-like, PHD finger	Chromatin
C39F7.4	small G-protein superfamily	False positive
W03C9.3	small G-protein superfamily	False positive
D1037.4	small G-protein superfamily	False positive
T23H2.5	small G-protein superfamily	False positive
F53G12.1	small G-protein superfamily	False positive
Y92C3B.3	small G-protein superfamily	False positive
Y47D3A.25	small G-protein superfamily	False positive
C18H9.7	Zn-finger-like, PHD finger	False positive
R11A8.4	Sir2 family	Chromatin
F46G10.7	Sir2 family	Chromatin
F46G10.3	Sir2 family	Chromatin
C06A5.11	Sir2 family	Chromatin
F43G6.6	Zn-finger-like, PHD finger	Not a regulatory TF
F59B1.7	bZIP domain	False positive
T20B12.2	Transcription factor TFIID	General TF
F53F10.4	small G-protein superfamily	False positive
F54F2.2	Zn-finger-like, PHD finger	PHD finger protein AF10
C11G6.3	Zn-finger-like, PHD finger	Chromatin remodeling protein, contains PHD Zn-finger
C17G1.4	Zn-finger-like, PHD finger	Not a regulatory TF
C34B7.4	Zn-finger-like, PHD finger	Chromatin
F02D10.7	Zn-finger-like, PHD finger	Chromatin
F13E6.3	Zn-finger-like, PHD finger	Chromatin
F17A2.3	PHD-finger	Helicase
F32B6.2	E2 early regulatory protein, N-terminal	False positive
K09A11.5	Zn-finger-like, PHD finger	Helicase
T13F2.2	Transcriptional Coactivator p15 (PC4)	Co-factor
Y17G7B.2	Zn-finger-like, PHD finger	Chromatin
Y48B6A.11	Zn-finger-like, PHD finger	Not a regulatory TF
Y51H4A.12	Zn-finger-like, PHD finger	Not a regulatory TF
Y52B11A.4	small G-protein superfamily	False positive
Y59A8A.2	Zn-finger-like, PHD finger	Not a regulatory TF
C16A11.3	Zn-finger-like, PHD finger	False positive
C16A11.4	Zn-finger-like, PHD finger	Not a regulatory TF
C56E6.2	small G-protein superfamily	False positive
F29B9.2	Zn-finger-like, PHD finger	Not a regulatory TF
F33E11.5	PHD-finger	Not a regulatory TF
F53H1.4	PHD-finger	Chromatin
F55F10.1	small G-protein superfamily	False positive
F56A3.2	Zn-finger-like, PHD finger	Nuclease
T06A10.4	PHD-finger	Chromatin
T23B12.1	PHD-finger	Chromatin
T23C6.5	bZIP domain	False positive
Y52E8A.2	Zn-finger-like, PHD finger	Not a regulatory TF
Y53G8AR.2	PHD-finger	Not a regulatory TF
Y71H2AM.12	small G-protein superfamily	False positive
Y51H1A.4	PHD-finger	Chromatin
F21G4.4	PHD-finger	Chromatin
DNA binding and transcription factor activity only, not in wTF2.0
F48D6.1	TAFII28	General TF
K10D3.3	TAFII28	General TF
Transcription regulation, transcription factor activity, and DNA binding, but not in wTF2.0
T20B3.3	Homeodomain	False positive
C15H11.8	Transcription factor S-II (TFIIS)	General TF
F36G9.12	Homeodomain	False positive
T24H10.1	Transcription factor S-II (TFIIS)	General TF
Y57A10B.4	Homeodomain	False positive
F10G2.9	Ligand binding domain nuclear receptor	No DNA binding domain
K06A9.2	Homeodomain	False positive
Y77E11A.6	Transcription factor S-II (TFIIS)	General TF
Y97E10AR.5	Transcription factor S-II (TFIIS)	General TF

## Sheet: Sheet2
T only
B0207.1	B0207.1
B0336.10	B0336.10
C18H9.8	C18H9.8
C27C7.8	C27C7.8
C29F9.13	C29F9.13
C29F9.5	C29F9.5
C29F9.6
C34E11.2	C34E11.2			Transcription regulation and DNA binding only, not in wTF2.0
C49F5.5	C49F5.5			R10E11.1
F01G10.8	F01G10.8			T14G8.1
F02E9.4	F02E9.4			C09E10.2
F15A8.7	F15A8.7			ZK783.4			Transcription regulation and DNA binding only, not in wTF2.0
F16B3.1	F16B3.1			F26F12.7			R10E11.1
F22F1.3	F22F1.3			F42A9.2			T14G8.1
F40F12.7	F40F12.7			T12F5.4			C09E10.2
F40F8.5	F40F8.5			Y2H9A.1			ZK783.4
F42F12.4	F42F12.4			C39F7.4			F26F12.7
F45E12.2	F45E12.2			W03C9.3			F42A9.2
F47F6.1	F47F6.1			D1037.4			T12F5.4
F53A2.4	F53A2.4			T23H2.5			Y2H9A.1
F54B8.2	F54B8.2			F53G12.1			C39F7.4
F56A4.9	F56A4.9			Y92C3B.3			W03C9.3
F59E11.8	F59E11.8			Y47D3A.25			D1037.4
H05G16.1	H05G16.1			C18H9.7			T23H2.5
K03H1.10	K03H1.10			R11A8.4			F53G12.1
K08E4.1	K08E4.1			F46G10.7			Y92C3B.3
K09C4.5	K09C4.5			F46G10.3			Y47D3A.25
M01E5.6	M01E5.6			C06A5.11			C18H9.7
M04B2.3	M04B2.3			F43G6.6			R11A8.4
T01D1.4	T01D1.4			F59B1.7			F46G10.7
T20C7.2	T20C7.2			T20B12.2			F46G10.3
W03F9.5	W03F9.5			F53F10.4			C06A5.11
Y105E8B.7	Y105E8B.7			F54F2.2			F43G6.6
Y17D7A.2	Y17D7A.2			C11G6.3			F59B1.7
Y38E10A.19	Y38E10A.19			C17G1.4			T20B12.2
Y39E4B.5	Y39E4B.5			C34B7.4			F53F10.4
Y41D4B.20	Y41D4B.20			F02D10.7			F54F2.2
Y47D7A.15	Y47D7A.15			F13E6.3			C11G6.3
Y47D7A.3	Y47D7A.3			F17A2.3			C17G1.4
Y47D7A.4	Y47D7A.4			F21G4.4			C34B7.4
Y51A2B.3	Y51A2B.3			F32B6.2			F02D10.7
Y51H4A.18	Y51H4A.18			K09A11.5			F13E6.3
Y67D8B.2	Y67D8B.2			T13F2.2			F17A2.3
Y73F8A.24	Y73F8A.24			Y17G7B.2			F21G4.4
Y97E10AL.1	Y97E10AL.1			Y48B6A.11			F32B6.2
ZK1025.6	ZK1025.6			Y51H1A.4			K09A11.5
ZK1128.4	ZK1128.4			Y51H4A.12			T13F2.2
ZK381.3	ZK381.3			Y52B11A.4			Y17G7B.2
				Y59A8A.2			Y48B6A.11
				C16A11.3			Y51H1A.4
				C16A11.4			Y51H4A.12
				C56E6.2			Y52B11A.4
				F29B9.2			Y59A8A.2
				F33E11.5			C16A11.3
				F53H1.4			C16A11.4
				F55F10.1			C56E6.2
				F56A3.2			F29B9.2
				T06A10.4			F33E11.5
				T23B12.1			F53H1.4
				T23C6.5			F55F10.1
				Y52E8A.2			F56A3.2
				Y53G8AR.2			T06A10.4
				Y71H2AM.12			T23B12.1
							T23C6.5
							Y52E8A.2
							Y53G8AR.2
							Y71H2AM.12
