# Supplementary material for: A compendium of Caenhorabditis elegans regulatory transcription factors: a resource for mapping transcription regulatory networks
Source: Genome Biol. 2005 Dec 30;6(13):R110. doi: 10.1186/gb-2005-6-13-r110 (PMC1414109; doi:10.1186/gb-2005-6-13-r110)
Supplement: Additional data file 3 — wTF2.0 TFs that contain two distinct DNA binding domains [file gb-2005-6-13-r110-S3.xls]

## Sheet: Sheet1
Table S3
wTF2.0 TFs that contain two distinct DNA binding domains
Sequence name	Public name	DNA binding domains	Human ortholog	DNA binding domains in ortholog
B0564.10	unc-30	HD - PRD, bHLH	PITX1	HD - PRD
C04A2.3	egl-27	ZF - GATA, MYB	RERE	ZF - GATA, MYB
C08B11.3		ZF - C2H2, ARID/BRIGHT	NF
C25G4.4	tag-347	AT hook, SAND	NF
C26C6.1		ZF - C2H2, HMG box	polybromo 1 isoform 4 (Acc:NP_851385)	HMG
C44F1.2		AT hook, SAND	GMEB-1	SAND
F14F3.1	vab-3	HD - PRD, PD - FULL	PAX-6	HD - PRD, PD
F26D12.1	fkh-7	ZF - C2H2, WH - FKH	NF
F27E5.2	pax-3	HD - PRD, PD - FULL	NF
F28F9.1	zag-1	ZF - C2H2, HD	NIL-2-A zinc finger protein (Acc:P37275)	ZF - C2H2, HD
F32A5.1	ada-2	ZF - C2H2, MYB	NF
F33H1.4		ZF - C2H2, AT hook	NF
F37A4.8	isw-1	AT hook, MYB	NF
F44B9.6	lin-36	ZF - C2H2, ZF - THAP	NF
F53H10.2		ZF - C2H2, MYB	NF
F54C4.3		ZF - C2H2, AT hook	NF
K04C1.3		ZF - C2H2, WH - FKH	NF
R13H8.1	daf-16	WH - FKH, AT hook	FOXO3A	WH - FKH
T27C4.4	egr-1	ZF - GATA, MYB	MTA3	ZF - GATA, MYB
Y53C12C.1		HD - PRD, PD - CPAX	NF
Y74C9A.4		ZF - GATA, MYB	NF
ZC123.3		ZF - C2H2, HD	NF
ZK662.4	lin-15b	AT hook, ZF - THAP	NF
NF	Not found
