# Supplementary material for: A compendium of Caenhorabditis elegans regulatory transcription factors: a resource for mapping transcription regulatory networks
Source: Genome Biol. 2005 Dec 30;6(13):R110. doi: 10.1186/gb-2005-6-13-r110 (PMC1414109; doi:10.1186/gb-2005-6-13-r110)
Supplement: Additional data file 4 — Possible additions to wTF2.0 [file gb-2005-6-13-r110-S4.xls]

## Sheet: Sheet1
Table S4
Possible additions to wTF2.0
Y55F3AM.7	Y55F3AM.7 was not included in WS140, and so was not included in wTF2.0. However, Y55F3AM.7 was resurrected in WS146 with a modified gene structure that still includes the C2H2 Zinc Finger.
F59E11.12	F59E11.12 is one of 6 tandemly duplicated ZF-NHR genes. An earlier gene model of F59E11.12 encoded a Zinc Finger corresponding to those present in the other genes in this array, but this finger is not encoded in the WS140 gene model.
F59E11.8	F59E11.8 is one of 6 tandemly duplicated ZF-NHR genes. The current gene model lacks the first two exons of an earlier gene model for F59E11.8 and which would encode Zinc Fingers corresponding to those encoded in the other genes of this array.
Y92H12A.3	The Y92H12A.3 gene product includes a paired box domain according to an older gene model (WS124). Data in WS140 do not appear inconsistent with the old gene model and it is unclear why the gene model was changed.

## Sheet: Sheet2
T only
B0207.1	B0207.1
B0336.10	B0336.10
C18H9.8	C18H9.8
C27C7.8	C27C7.8
C29F9.13	C29F9.13
C29F9.5	C29F9.5
C29F9.6
C34E11.2	C34E11.2			Transcription regulation and DNA binding only, not in wTF2.0
C49F5.5	C49F5.5			R10E11.1
F01G10.8	F01G10.8			T14G8.1
F02E9.4	F02E9.4			C09E10.2
F15A8.7	F15A8.7			ZK783.4			Transcription regulation and DNA binding only, not in wTF2.0
F16B3.1	F16B3.1			F26F12.7			R10E11.1
F22F1.3	F22F1.3			F42A9.2			T14G8.1
F40F12.7	F40F12.7			T12F5.4			C09E10.2
F40F8.5	F40F8.5			Y2H9A.1			ZK783.4
F42F12.4	F42F12.4			C39F7.4			F26F12.7
F45E12.2	F45E12.2			W03C9.3			F42A9.2
F47F6.1	F47F6.1			D1037.4			T12F5.4
F53A2.4	F53A2.4			T23H2.5			Y2H9A.1
F54B8.2	F54B8.2			F53G12.1			C39F7.4
F56A4.9	F56A4.9			Y92C3B.3			W03C9.3
F59E11.8	F59E11.8			Y47D3A.25			D1037.4
H05G16.1	H05G16.1			C18H9.7			T23H2.5
K03H1.10	K03H1.10			R11A8.4			F53G12.1
K08E4.1	K08E4.1			F46G10.7			Y92C3B.3
K09C4.5	K09C4.5			F46G10.3			Y47D3A.25
M01E5.6	M01E5.6			C06A5.11			C18H9.7
M04B2.3	M04B2.3			F43G6.6			R11A8.4
T01D1.4	T01D1.4			F59B1.7			F46G10.7
T20C7.2	T20C7.2			T20B12.2			F46G10.3
W03F9.5	W03F9.5			F53F10.4			C06A5.11
Y105E8B.7	Y105E8B.7			F54F2.2			F43G6.6
Y17D7A.2	Y17D7A.2			C11G6.3			F59B1.7
Y38E10A.19	Y38E10A.19			C17G1.4			T20B12.2
Y39E4B.5	Y39E4B.5			C34B7.4			F53F10.4
Y41D4B.20	Y41D4B.20			F02D10.7			F54F2.2
Y47D7A.15	Y47D7A.15			F13E6.3			C11G6.3
Y47D7A.3	Y47D7A.3			F17A2.3			C17G1.4
Y47D7A.4	Y47D7A.4			F21G4.4			C34B7.4
Y51A2B.3	Y51A2B.3			F32B6.2			F02D10.7
Y51H4A.18	Y51H4A.18			K09A11.5			F13E6.3
Y67D8B.2	Y67D8B.2			T13F2.2			F17A2.3
Y73F8A.24	Y73F8A.24			Y17G7B.2			F21G4.4
Y97E10AL.1	Y97E10AL.1			Y48B6A.11			F32B6.2
ZK1025.6	ZK1025.6			Y51H1A.4			K09A11.5
ZK1128.4	ZK1128.4			Y51H4A.12			T13F2.2
ZK381.3	ZK381.3			Y52B11A.4			Y17G7B.2
				Y59A8A.2			Y48B6A.11
				C16A11.3			Y51H1A.4
				C16A11.4			Y51H4A.12
				C56E6.2			Y52B11A.4
				F29B9.2			Y59A8A.2
				F33E11.5			C16A11.3
				F53H1.4			C16A11.4
				F55F10.1			C56E6.2
				F56A3.2			F29B9.2
				T06A10.4			F33E11.5
				T23B12.1			F53H1.4
				T23C6.5			F55F10.1
				Y52E8A.2			F56A3.2
				Y53G8AR.2			T06A10.4
				Y71H2AM.12			T23B12.1
							T23C6.5
							Y52E8A.2
							Y53G8AR.2
							Y71H2AM.12
