# Supplementary material for: A compendium of Caenhorabditis elegans regulatory transcription factors: a resource for mapping transcription regulatory networks
Source: Genome Biol. 2005 Dec 30;6(13):R110. doi: 10.1186/gb-2005-6-13-r110 (PMC1414109; doi:10.1186/gb-2005-6-13-r110)
Supplement: Additional data file 5 — Alternative splice forms and promoters [file gb-2005-6-13-r110-S5.xls]

## Sheet: Sheet1
Table S5
Alternative splice forms and promoters
Sequence name	TF family	Splice forms	Proteins	DBD present?	Alternative Promoters
C01G8.9	ARID/BRIGHT	C01G8.9a	1	yes	1
		C01G8.9b	2	no	2
C05D10.1	HMG	C05D10.1a	1	yes	1
		C05D10.1b	2	yes	2
		C05D10.1c.1	3	yes	2
		C05D10.1c.2	3	yes	3
W03D2.1	HMG	W03D2.1a	1	yes	1
		W03D2.1b	2	yes	2
		W03D2.1c	3	yes	2
F26H11.2	AT Hook	F26H11.2a.1	1	yes	1
		F26H11.2a.2	1	yes	1
		F26H11.2b	2	yes	1
		F26H11.2c	3	yes	1
		F26H11.2d.1	4	yes	2
		F26H11.2d.2	4	yes	2
		F26H11.2e	5	yes	3
		F26H11.2f	6	yes	4
		F26H11.2g	7	yes	5
B0304.1	bHLH	B0304.1a	1	yes	1
		B0304.1b	2	yes	1
		B0304.1c	3	yes	1
T20B12.6	bHLH	T20B12.6a	1	yes	1
		T20B12.6b	2	yes	1
F58A4.7	bHLH	F58A4.7a	1	yes	1
		F58A4.7b	2	yes	1
		F58A4.7c	3	yes	2
		F58A4.7d	4	no	3
W02C12.3	bHLH	W02C12.3a	1	yes	1
		W02C12.3b	2	yes	2
		W02C12.3c	3	yes	2
		W02C12.3d.1	4	yes	2
		W02C12.3d.2	4	yes	3
		W02C12.3e	5	yes	3
		W02C12.3f	6	yes	1
		W02C12.3g	7	yes	4
		W02C12.3h.1	8	yes	1
		W02C12.3h.2	8	yes	5
Y41C4A.4	bZIP	Y41C4A.4a	1	yes	1
		Y41C4A.4b	2	yes	2
		Y41C4A.4c	3	yes	3
		Y41C4A.4d	4	yes	1
		Y41C4A.4e	5	yes	4
T19E7.2	bZIP	T19E7.2a	1	yes	1
		T19E7.2b	2	yes	2
		T19E7.2c.1	3	yes	3
		T19E7.2c.2	3	yes	4
		T19E7.2c.3	3	yes	3
		T19E7.2c.4	3	yes	5
Y44E3B.1	bZIP	Y44E3B.1a	1	yes	1
		Y44E3B.1b.1	2	yes	2
		Y44E3B.1b.2	2	yes	1
C07G2.2	bZIP	C07G2.2a.1	1	yes	operon
		C07G2.2a.3	1	yes	operon
		C07G2.2a.4	1	yes	operon
		C07G2.2b	2	yes	operon
		C07G2.2c.1	3	yes	operon
		C07G2.2c.2	3	yes	operon
ZC8.4	bZIP	ZC8.4a	1	yes	1
		ZC8.4b	2	yes	2
		ZC8.4c	3	no	3
		ZC8.4d	4	yes	2
Y75B8A.35	bZIP	Y75B8A.35a.1	1	yes	1
		Y75B8A.35a.2	1	yes	2
		Y75B8A.35b	2	yes	2
C27D6.4	bZIP	C27D6.4a	1	yes	1
		C27D6.4b	2	yes	2
		C27D6.4c	3	yes	3
F23F12.9	bZIP	F23F12.9a	1	yes	1
		F23F12.9b	2	no	1
T24H10.7	bZIP	T24H10.7a	1	yes	1
		T24H10.7b	2	yes	2
		T24H10.7c	3	yes	3
ZC376.7	bZIP	ZC376.7a.1	1	yes	1
		ZC376.7a.2	1	yes	2
		ZC376.7b.1	2	yes	1
		ZC376.7b.2	2	yes	2
F40F9.7	CBF	F40F9.7a	1	yes	1
		F40F9.7b.1	2	yes	2
		F40F9.7b.2	2	yes	1
		F40F9.7b.3	2	yes	1
F02E9.2	COLD BOX	F02E9.2a	1	yes	1
		F02E9.2b	2	yes	2
F22D3.1	HOMEOBOX	F22D3.1a	1	yes	1
		F22D3.1b	2	yes	2
Y54F10AM.4	HOMEOBOX	Y54F10AM.4a	1	yes	1
		Y54F10AM.4b	2	no	1
		Y54F10AM.4c	3	no	1
C08C3.1	HOMEOBOX	C08C3.1a	1	yes	1
		C08C3.1b	2	yes	2
		C08C3.1c	3	yes	3
C38D4.6	HOMEOBOX	C38D4.6a	1	yes	1
		C38D4.6b	2	yes	1
F20D12.6	HOMEOBOX	F20D12.6a	1	yes	1
		F20D12.6b	2	yes	2
Y75B8A.2	HOMEOBOX	Y75B8A.2a	1	yes	1
		Y75B8A.2b	2	yes	2
F01D4.6	HOMEOBOX	F01D4.6a	1	yes	1
		F01D4.6b	2	yes	2
R03C1.3	HOMEOBOX	R03C1.3a	1	yes	1
		R03C1.3b	2	yes	2
C30A5.7	HOMEOBOX	C30A5.7a	1	yes	1
		C30A5.7b	2	yes	1
Y38E10A.6	HOMEOBOX	Y38E10A.6a	1	yes	1
		Y38E10A.6b	2	yes	1
ZC64.3	HOMEOBOX	ZC64.3a	1	yes	1
		ZC64.3b	2	yes	1
		ZC64.3c	3	yes	1
B0564.10	HOMEOBOX	B0564.10a	1	yes	1
		B0564.10b	2	yes	2
Y113G7A.6	HOMEOBOX	Y113G7A.6a	1	yes	1
		Y113G7A.6b	2	yes	1
F14F3.1	HOMEOBOX	F14F3.1a	1	yes	1
		F14F3.1b	2	yes	2
		F14F3.1c	3	yes	3
T28F12.2	HOMEOBOX	T28F12.2a	1	yes	1
		T28F12.2b	2	yes	2
		T28F12.2c	3	yes	3
		T28F12.2d	4	no	4
		T28F12.2e	5	yes	2
		T28F12.2f	6	yes	1
		T28F12.2g.1	7	yes	2
		T28F12.2g.2	7	yes	5
		T28F12.2g.4	7	yes	1
R04A9.5	HOMEOBOX	R04A9.5a	1	yes	1
		R04A9.5b	2	yes	2
K08A8.2	HMG	K08A8.2a.1	1	yes	1
		K08A8.2a.2	1	yes	2
		K08A8.2b.1	2	yes	2
		K08A8.2b.2	2	yes	1
T22B7.1	HMG	T22B7.1a.1	1	yes	1
		T22B7.1a.2	1	yes	2
		T22B7.1b.1	2	yes	3
		T22B7.1b.2	2	yes	4
F47D12.4	HMG	F47D12.4a	1	yes	1
		F47D12.4b	2	yes	2
		F47D12.4c	3	yes	3
K08B4.1	IPT/TIG	K08B4.1a	1	yes	1
		K08B4.1b	2	yes	1
T05C1.4	IPT/TIG	T05C1.4a	1	yes	1
		T05C1.4b	2	yes	1
		T05C1.4c	3	no	2
F25E2.5	MH1	F25E2.5a	1	yes	1
		F25E2.5b	2	yes	1
		F25E2.5c	3	yes	2
ZK1290.4	MH1	ZK1290.4a	1	yes	1
		ZK1290.4b	2	yes	2
		ZK1290.4c	3	yes	1
F32H2.1	MYB	F32H2.1a	1	yes	1
		F32H2.1b	2	yes	2
C14B9.6	MYB	C14B9.6a	1	yes	1
		C14B9.6b	2	yes	1
		C14B9.6c	3	yes	1
F21A10.2	p53	F21A10.2a.1	1	yes	1
		F21A10.2a.2	1	yes	2
		F21A10.2a.3	1	yes	3
		F21A10.2a.4	1	yes	4
		F21A10.2b	2	yes	5
		F21A10.2c	3	yes	3
F28B12.2	TEA/ATTS	F28B12.2a	1	yes	1
		F28B12.2b	2	yes	2
		F28B12.2c	3	yes	2
		F28B12.2d	4	yes	3
		F28B12.2e	5	yes	2
		F28B12.2f	6	yes	2
Y65B4BR.5	UNKNOWN	Y65B4BR.5a.1	1	yes	1
		Y65B4BR.5a.2	1	yes	1
		Y65B4BR.5b	2	yes	1
B0412.1	WH - DAC	B0412.1a	1	yes	1
		B0412.1b	2	yes	2
C52B9.2	WH - ETS	C52B9.2a	1	yes	1
		C52B9.2b	2	yes	2
F26D12.1	WH - Fork Head	F26D12.1a	1	yes	1
		F26D12.1b	2	yes	2
		F26D12.1c	3	yes	3
		F26D12.1d	4	no	4
T14G12.4	WH - Fork Head	T14G12.4a	1	yes	1
		T14G12.4b.1	2	yes	2
		T14G12.4b.2	2	yes	2
K03C7.2	WH - Fork Head	K03C7.2a	1	yes	1
		K03C7.2b	2	yes	2
R13H8.1	WH - Fork Head	R13H8.1a	1	yes	1
		R13H8.1b	2	yes	2
		R13H8.1c	3	yes	2
		R13H8.1d.1	4	yes	3
		R13H8.1d.2	4	yes	4
		R13H8.1e.1	5	yes	5
		R13H8.1e.2	5	yes	6
F33H1.1	WH - RFX	F33H1.1a	1	yes	1
		F33H1.1b	2	yes	2
F18A1.3	ZF - C2H2	F18A1.3a	1	yes	operon
		F18A1.3b	2	yes	operon
		F18A1.3c	3	yes	operon
		F18A1.3d	4	yes	operon
Y47G6A.7	ZF - C2H2	Y47G6A.7a.1	1	yes	1
		Y47G6A.7a.3	1	yes	1
		Y47G6A.7b	2	yes	2
T10G3.5	ZF - C2H2	T10G3.5a	1	yes	1
		T10G3.5b	2	yes	1
F18A1.4	ZF - C2H2	F18A1.4a	1	yes	1
		F18A1.4b	2	yes	2
C37A2.5	ZF - C2H2	C37A2.5a	1	yes	1
		C37A2.5b	2	yes	1
M04G12.4	ZF - C2H2	M04G12.4a	1	yes	1
		M04G12.4b.1	2	yes	2
		M04G12.4b.2	2	yes	3
		M04G12.4b.3	2	yes	4
Y82E9BR.17	ZF - C2H2	Y82E9BR.17a	1	yes	1
		Y82E9BR.17b	2	yes	2
ZK652.6	ZF - C2H2	ZK652.6a	1	yes	1
		ZK652.6b	2	no	2
F32A5.1	ZF - C2H2, MYB	F32A5.1a	1	yes	1
		F32A5.1b	2	yes	2
C28H8.9	ZF - C2H2	C28H8.9a	1	yes	1
		C28H8.9b	2	no	2
C09H6.1	ZF - C2H2	C09H6.1a	1	yes	1
		C09H6.1b	2	yes	1
C07A12.1	ZF - C2H2	C07A12.1a	1	yes	1
		C07A12.1b	2	yes	1
B0035.1	ZF - C2H2	B0035.1a	1	yes	1
		B0035.1b	2	yes	2
F44E2.7	ZF - C2H2	F44E2.7a	1	yes	1
		F44E2.7b.1	2	yes	2
		F44E2.7b.2	2	yes	3
		F44E2.7b.3	2	yes	4
		F44E2.7c	3	yes	5
		F44E2.7d	4	yes	1
W03F9.2	ZF - C2H2	W03F9.2a	1	yes	1
		W03F9.2b	2	no	2
Y37E11B.1	ZF - C2H2	Y37E11B.1a	1	yes	1
		Y37E11B.1b	2	yes	2
F57C9.4	ZF - C2H2	F57C9.4a	1	no	1
		F57C9.4b	2	yes	2
F55H12.6	ZF - C2H2	F55H12.6a	1	yes	1
		F55H12.6b	2	yes	2
F54F2.5	ZF - C2H2	F54F2.5a	1	yes	1
		F54F2.5b	2	no	2
ZK867.1	ZF - C2H2	ZK867.1a	1	yes	1
		ZK867.1b	2	yes	2
		ZK867.1c	3	yes	3
		ZK867.1d	4	yes	4
R53.3	ZF - C2H2	R53.3a	1	yes	1
		R53.3b	2	yes	2
Y47D3A.6	ZF - C2H2	Y47D3A.6a	1	yes	1
		Y47D3A.6b	2	yes	2
F37D6.2	ZF - C2H2	F37D6.2a	1	yes	1
		F37D6.2b	2	yes	1
C01B7.1	ZF - C2H2	C01B7.1a	1	yes	1
		C01B7.1b	2	yes	2
Y111B2A.10	ZF - C2H2	Y111B2A.10a	1	yes	1
		Y111B2A.10b.1	2	yes	2
		Y111B2A.10b.2	2	yes	3
		Y111B2A.10b.3	2	yes	2
M03D4.4	ZF - C2H2	M03D4.4a	1	yes	1
		M03D4.4b	2	yes	2
T05A10.1	ZF - C2H2	T05A10.1a	1	yes	1
		T05A10.1b	2	no	2
		T05A10.1c	3	yes	3
		T05A10.1d	4	yes	1
		T05A10.1e	5	yes	1
		T05A10.1f	6	yes	1
		T05A10.1g.1	7	yes	1
		T05A10.1g.2	7	yes	1
		T05A10.1h.1	8	yes	4
		T05A10.1h.2	8	yes	5
		T05A10.1h.3	8	yes	6
		T05A10.1i	9	yes	1
		T05A10.1j	10	yes	1
C07A12.5	ZF - C2H2	C07A12.5a	1	yes	1
		C07A12.5b	2	yes	1
R08E3.4	ZF - C2H2	R08E3.4a	1	yes	1
		R08E3.4b	2	yes	1
Y37F4.6	ZF - C2H2	Y37F4.6a	1	yes	1
		Y37F4.6b	2	yes	1
Y79H2A.3	ZF - C2H2	Y79H2A.3a	1	yes	operon
		Y79H2A.3b	2	yes	operon
ZK616.10	ZF - C2H2	ZK616.10a	1	yes	1
		ZK616.10b	2	yes	1
		ZK616.10c	3	no	2
C47C12.3	ZF - C2H2	C47C12.3a	1	yes	1
		C47C12.3b	2	yes	2
F54H5.4	ZF - C2H2	F54H5.4a	1	yes	1
		F54H5.4b	2	yes	2
Y55F3AM.6	ZF - CCCH	Y55F3AM.6a	1	yes	1
		Y55F3AM.6b	2	yes	1
F38B7.1	ZF - CCCH	F38B7.1a	1	yes	1
		F38B7.1b	2	yes	2
T02E1.3	ZF - CCCH	T02E1.3a	1	yes	1
		T02E1.3b	2	yes	2
W05H7.4	ZF - CCCH	W05H7.4a	1	yes	operon
		W05H7.4b	2	yes	operon
		W05H7.4c	3	no	operon
		W05H7.4d	4	no	operon
D2021.2	ZF - DHHC	D2021.2a	1	yes	1
		D2021.2b	2	yes	2
ZK757.4	ZF - DHHC	ZK757.4a	1	yes	1
		ZK757.4b	2	yes	2
C17D12.1	ZF - DHHC	C17D12.1a	1	yes	1
		C17D12.1b	2	yes	2
F13G11.1	ZF - DM	F13G11.1a	1	yes	1
		F13G11.1b.1	2	yes	2
		F13G11.1b.2	2	yes	3
Y53C12B.5	ZF - DM	Y53C12B.5a	1	yes	1
		Y53C12B.5b	2	no	2
K08B12.2	ZF - DM	K08B12.2a	1	yes	1
		K08B12.2b	2	yes	2
T14F9.4	ZF - FLYWCH	T14F9.4a	1	yes	1
		T14F9.4b	2	yes	1
T27C4.4	ZF - GATA, MYB	T27C4.4a	1	yes	1
		T27C4.4b	2	yes	1
		T27C4.4c	3	yes	1
		T27C4.4d	4	yes	1
C04A2.3	ZF - GATA, MYB	C04A2.3a	1	yes	1
		C04A2.3b	2	yes	2
		C04A2.3c	3	no	3
Y74C9A.4	ZF - GATA, MYB	Y74C9A.4a	1	yes	1
		Y74C9A.4b	2	yes	1
W10D5.3	ZF - MIZ	W10D5.3a	1	yes	operon
		W10D5.3c	2	yes	operon
		W10D5.3d	3	yes	operon
		W10D5.3e	4	yes	operon
		W10D5.3f	5	yes	operon
K10C3.6	ZF - NHR	K10C3.6a	1	yes	1
		K10C3.6b	2	yes	1
		K10C3.6c.1	3	yes	2
		K10C3.6c.2	3	yes	3
		K10C3.6d	4	yes	3
R09G11.2	ZF - NHR	R09G11.2a.1	1	yes	1
		R09G11.2a.2	1	yes	2
		R09G11.2b	2	yes	3
		R09G11.2c	3	yes	1
		R09G11.2d	4	yes	1
T01B10.4	ZF - NHR	T01B10.4a	1	yes	1
		T01B10.4b	2	yes	1
F33D4.1	ZF - NHR	F33D4.1a	1	yes	1
		F33D4.1b	2	yes	1
T12C9.5	ZF - NHR	T12C9.5a	1	yes	1
		T12C9.5b	2	yes	2
T09A12.4	ZF - NHR	T09A12.4a.1	1	yes	1
		T09A12.4a.2	1	yes	2
		T09A12.4b	2	yes	3
		T09A12.4c	3	yes	4
		T09A12.4d.1	4	yes	4
		T09A12.4d.2	4	yes	5
C01H6.5	ZF - NHR	C01H6.5a	1	yes	1
		C01H6.5b.1	2	yes	2
		C01H6.5b.3	2	yes	3
		C01H6.5c	3	yes	4
F58G6.5	ZF - NHR	F58G6.5a	1	yes	1
		F58G6.5b	2	yes	2
		F58G6.5c	3	yes	3
C45E5.6	ZF - NHR	C45E5.6a	1	yes	1
		C45E5.6b	2	yes	2
		C45E5.6c.1	3	yes	2
		C45E5.6c.2	3	yes	3
		C45E5.6c.3	3	yes	3
		C45E5.6c.4	3	yes	3
		C45E5.6c.5	3	yes	3
F11A1.3	ZF - NHR	F11A1.3a	1	yes	1
		F11A1.3b	2	yes	2
		F11A1.3c	3	no	3
R11E3.5	ZF - NHR	R11E3.5a	1	yes	1
		R11E3.5b	2	yes	2
		R11E3.5c	3	yes	1
Y70C5C.6	ZF - NHR	Y70C5C.6a	1	yes	1
		Y70C5C.6b	2	yes	1
Y45G5AM.1	ZF - NHR	Y45G5AM.1a	1	yes	1
		Y45G5AM.1b	2	yes	2
F16B4.12	ZF - NHR	F16B4.12a	1	yes	1
		F16B4.12b	2	yes	2
F44C8.5	ZF - NHR	F44C8.5a	1	yes	1
		F44C8.5b	2	yes	2
Y5H2B.2	ZF - NHR	Y5H2B.2a	1	yes	1
		Y5H2B.2b	2	yes	1
C56E10.4	ZF - NHR	C56E10.4a	1	yes	1
		C56E10.4b	2	yes	2
F21D12.1	ZF - NHR	F21D12.1a	1	yes	1
		F21D12.1b	2	yes	2
		F21D12.1c.1	3	yes	3
		F21D12.1c.2	3	yes	1
		F21D12.1d	4	yes	1
F11C1.6	ZF - NHR	F11C1.6a.1	1	yes	1
		F11C1.6a.2	1	yes	2
		F11C1.6b	2	no	3
C26B2.3	ZF - NHR	C26B2.3a	1	yes	1
		C26B2.3b	2	yes	2
		C26B2.3c	3	yes	3
T03G6.2	ZF - NHR	T03G6.2a	1	yes	1
		T03G6.2b	2	yes	1
		T03G6.2c	3	yes	2
ZK662.3	ZF - NHR	ZK662.3a	1	yes	1
		ZK662.3b	2	yes	1
C06C6.5	ZF - NHR	C06C6.5a	1	yes	1
		C06C6.5b	2	yes	2
R11G11.2	ZF - NHR	R11G11.2a	1	yes	1
		R11G11.2b	2	no	2
W01D2.2	ZF - NHR	W01D2.2a	1	yes	1
		W01D2.2b	2	yes	1
C45E1.1	ZF - NHR	C45E1.1a	1	yes	1
		C45E1.1b	2	yes	1
Y17D7A.3	ZF - NHR	Y17D7A.3a	1	yes	1
		Y17D7A.3b	2	yes	1
K11E4.5	ZF - NHR	K11E4.5a	1	yes	1
		K11E4.5b	2	yes	1
H10E21.3	ZF - NHR	H10E21.3a	1	yes	1
		H10E21.3b	2	yes	1
W05B5.3	ZF - NHR	W05B5.3a	1	yes	1
		W05B5.3b	2	no	2
K08A2.5	ZF - NHR	K08A2.5a.1	1	yes	1
		K08A2.5a.4	1	yes	2
		K08A2.5b	2	yes	1
		K08A2.5c	3	yes	1
Y15E3A.1	ZF - NHR	Y15E3A.1a	1	yes	1
		Y15E3A.1b	2	no	1
C12D5.8	ZF - NHR	C12D5.8a	1	yes	1
		C12D5.8b	2	no	2
Y39B6A.17	ZF - NHR	Y39B6A.17a	1	yes	1
		Y39B6A.17b	2	yes	1
F44A6.2	ZF - NHR	F44A6.2a	1	yes	1
		F44A6.2b	2	yes	1
F25E5.6	ZF - NHR	F25E5.6a	1	yes	1
		F25E5.6b	2	yes	2
F44C8.9	ZF - NHR	F44C8.9a	1	yes	1
		F44C8.9b	2	yes	1
C06G3.1	ZF - NHR	C06G3.1a	1	yes	1
		C06G3.1b	2	yes	2
C11G6.4	ZF - NHR	C11G6.4a	1	yes	1
		C11G6.4b.1	2	yes	2
		C11G6.4b.2	2	yes	1
C17G10.4	ZF - THAP	C17G10.4a	1	no	1
		C17G10.4b	2	yes	1
		C17G10.4c	3	no	2
		C17G10.4d	4	no	1
		C17G10.4e	5	no	1
The numbers in the protein number column indicate the number of protein variants
associated with the splice forms, i.e. a different number indicates a different protein variant.
The numbers in the alternative promoter column indicate whether a splice variant is
expressed from a different promoter compared to the original TF gene.
DBD = DNA binding domain ; TF = transcription factor.
For DBD abbreviations, see Table 1.
