# Supplementary material for: A compendium of Caenhorabditis elegans regulatory transcription factors: a resource for mapping transcription regulatory networks
Source: Genome Biol. 2005 Dec 30;6(13):R110. doi: 10.1186/gb-2005-6-13-r110 (PMC1414109; doi:10.1186/gb-2005-6-13-r110)
Supplement: Additional data file 6 — Overview of protein interactions involving wTF2.0 TFs [file gb-2005-6-13-r110-S6.xls]

## Sheet: Y2H TF dimers from grid.txt
Table S6
Overview of protein interactions involving wTF2.0 TFs
TF1		TF2
MIG-5	interacts with	B0336.7
NHR-10	interacts with	C27B7.4
NHR-69	interacts with	C27B7.4
VAB-3	interacts with	C27B7.4
T22C8.3	interacts with	CES-2
SMA-3	interacts with	DAF-3
NHR-111	interacts with	DIE-1
SMA-4	interacts with	ELT-3
F23C8.4	interacts with	EOR-1
LIN-36	interacts with	EOR-1
NHR-49	interacts with	F54A5.1
MIG-5	interacts with	F54F2.5
NHR-91	interacts with	HAM-2
RPY-1	interacts with	HAM-2
C28H8.9	interacts with	MIG-5
LIN-36	interacts with	MIG-5
MIG-5	interacts with	MIG-5
NHR-10	interacts with	NHR-10
NHR-49	interacts with	NHR-105
F23C8.4	interacts with	NHR-111
NHR-111	interacts with	NHR-111
VAB-3	interacts with	NHR-111
ZK892.7	interacts with	NHR-111
RPY-1	interacts with	NHR-114
RPY-1	interacts with	NHR-12
NHR-49	interacts with	NHR-13
VAB-3	interacts with	NHR-13
NHR-67	interacts with	NHR-2
T23C6.5	interacts with	NHR-2
NHR-49	interacts with	NHR-22
NHR-42	interacts with	NHR-28
NHR-19	interacts with	NHR-32
NHR-61	interacts with	NHR-4
F44E7.8	interacts with	NHR-45
NHR-19	interacts with	NHR-49
NHR-49	interacts with	NHR-49
NHR-49	interacts with	NHR-66
NHR-69	interacts with	NHR-69
NHR-49	interacts with	NHR-71
NHR-49	interacts with	NHR-73
NHR-49	interacts with	NHR-76
NHR-49	interacts with	NHR-79
HMG-4	interacts with	PAL-1
NHR-67	interacts with	PAL-1
SMA-3	interacts with	PAL-1
VAB-3	interacts with	PAL-1
Y51H4A.17	interacts with	PAL-1
FKH-2	interacts with	PHP-3
CEH-40	interacts with	PSA-1
PHA-4	interacts with	PSA-1
SMA-2	interacts with	R08E3.4
NHR-111	interacts with	T10B11.3
CEH-20	interacts with	UNC-62
CEH-40	interacts with	UNC-62
LAG-1	interacts with	Y11D7A.12
NHR-111	interacts with	Y11D7A.12
Y11D7A.13	interacts with	Y11D7A.12
ZK892.7	interacts with	Y11D7A.12
NHR-49	interacts with	Y38E10A.18
Y51H4A.17	interacts with	Y51H4A.17
CES-2	interacts with	Y51H4A.4
Y65B4BR.5	interacts with	Y65B4BR.5
MIG-5	interacts with	Y66D12A.4
NHR-49	interacts with	Y80D3A.4
NHR-49	interacts with	ZK1037.5
NHR-91	interacts with	ZK1193.5
NHR-111	interacts with	ZK652.6
NHR-49	interacts with	ZK697.2
For DNA binding domain abbreviations, see Table 1.
TF = transcription factor.
Color code	DNA binding domain
	AT HOOK
	bZIP
	FLYWCH
	HMG box
	HOMEODOMAIN
	IPT/TIG
	MH1
	MYB
	NHR
	STAT
	WH
	ZF C2H2
	ZF GATA
	ZF PHD
	ZF THAP
