# Supplementary material for: A compendium of Caenhorabditis elegans regulatory transcription factors: a resource for mapping transcription regulatory networks
Source: Genome Biol. 2005 Dec 30;6(13):R110. doi: 10.1186/gb-2005-6-13-r110 (PMC1414109; doi:10.1186/gb-2005-6-13-r110)
Supplement: Additional data file 8 — Putative human wTF2.0 TF homologs and orthologs [file gb-2005-6-13-r110-S8.xls]

## Sheet: Reciprocal best blastp hits
Table S7
Putative human wTF2.0 TF homologs and orthologs
Sequence name	Public name	Ensembl Peptide ID	E-value	HUGO ID	Description	% Identity with C. elegans protein
2L52.1		ENSP00000265526	2.7 E-05	GLI3	Zinc finger protein GLI3	NRB
AC3.10		ENSP00000313583	3.1 E-34	N/A	DHHC-containing protein 20	NRB
AH6.5	mex-6	ENSP00000248673	3.3e-13	ZFP36	Tristetraproline (TTP) (Zinc finger protein 36 homolog) (Zfp-36) (TIS11A protein) (TIS11) (Growth factor-inducible nuclear protein NUP475) (G0/G1 switch regulatory protein 24). [Source:Uniprot/SWISSPROT;Acc:P26651]	NRB
B0019.2		ENSP00000341190	0.0075	N/A	titin isoform novex-3
B0035.1		ENSP00000340029	2.4e-56	ZNF207	Zinc finger protein 207. [Source:Uniprot/SWISSPROT;Acc:O43670]	38
B0250.4		ENSP00000354794	2.5e-09	N/A	zinc finger protein 521 [Source:RefSeq_peptide;Acc:NP_056276]	NRB
B0261.1		ENSP00000351575	6.7e-06	BDP1	transcription factor-like nuclear regulator [Source:RefSeq_peptide;Acc:NP_060899]	NRB
B0280.4	odd-1	ENSP00000297565	4e-42	OSR2	odd-skipped related 2 [Source:RefSeq_peptide;Acc:NP_443727]	NRB
B0280.8	nhr-10	ENSP00000339908	2.8e-36	N/A	Hepatocyte nuclear factor 4-alpha (HNF-4-alpha) (Transcription factor HNF-4) (Transcription factor 14). [Source:Uniprot/SWISSPROT;Acc:P41235]	NRB
B0286.5	fkh-6	ENSP00000064324	3.7e-31	FOXC1	Forkhead box protein C1 (Forkhead-related protein FKHL7) (Forkhead- related transcription factor 3) (FREAC-3). [Source:Uniprot/SWISSPROT;Acc:Q12948]	NRB
B0304.1	hlh-1	ENSP00000228641	2.7e-20	MYF6	Myogenic factor 6 (Myf-6). [Source:Uniprot/SWISSPROT;Acc:P23409]	46
B0310.2		ENSP00000238031	2.6e-12	N/A	Transcription factor BTEB1 (Basic transcription element binding protein 1) (BTE-binding protein 1) (GC box binding protein 1) (Krueppel-like factor 9). [Source:Uniprot/SWISSPROT;Acc:Q13886]	NRB
B0336.1	wrm-1	ENSP00000308144	8.4e-11	JUP	Junction plakoglobin (Desmoplakin III). [Source:Uniprot/SWISSPROT;Acc:P14923]	NRB
B0336.3		ENSP00000267229	3.2e-06	N/A	cutaneous T-cell lymphoma tumor antigen se70-2 [Source:RefSeq_peptide;Acc:NP_071401]	31
B0336.7		ENSP00000300850	4.9e-05	ZNF646	Zinc finger protein 646. [Source:Uniprot/SWISSPROT;Acc:O15015]	NRB
B0412.1	dac-1	ENSP00000346604	4e-06	N/A	Dachshund homolog 1 (Dach1). [Source:Uniprot/SWISSPROT;Acc:Q9UI36]	51
B0414.2	rnt-1	ENSP00000319087	8.1e-37	N/A	Runt-related transcription factor 2 (Core-binding factor, alpha 1 subunit) (CBF-alpha 1) (Acute myeloid leukemia 3 protein) (Oncogene AML-3) (Polyomavirus enhancer binding protein 2 alpha A subunit) (PEBP2-alpha A) (PEA2-alpha A) (SL3-3 enhancer factor 1 [Source:Uniprot/SWISSPROT;Acc:Q13950]	36
B0564.10	unc-30	ENSP00000323303	9e-29	PITX1	Pituitary homeobox 1 (Hindlimb expressed homeobox protein backfoot). [Source:Uniprot/SWISSPROT;Acc:P78337]	50
C01B12.2		ENSP00000266068	2.4e-08	GMEB2	Glucocorticoid modulatory element binding protein 2 (GMEB-2) (Parvovirus initiation factor p79) (PIF p79) (DNA binding protein p79PIF). [Source:Uniprot/SWISSPROT;Acc:Q9UKD1]	NRB
C01B7.1		ENSP00000245295	0.0033	ZIC2	Zinc finger protein ZIC 2 (Zinc finger protein of the cerebellum 2). [Source:Uniprot/SWISSPROT;Acc:O95409]	NRB
C01F6.9		ENSP00000311768	3.7e-21	N/A		NRB
C01G12.1		ENSP00000262710	0.00034	ACIN1	Apoptotic chromatin condensation inducer in the nucleus (Acinus). [Source:Uniprot/SWISSPROT;Acc:Q9UKV3]	NRB
C01G8.9		ENSP00000337170	2.9e-75	ARID1A	AT-rich interactive domain-containing protein 1A (ARID domain- containing protein 1A) (SWI/SNF-related, matrix-associated, actin- dependent regulator of chromatin subfamily F member 1) (SWI-SNF complex protein p270) (B120) (SWI-like). [Source:Uniprot/SWISSPROT;Acc:O14497]	28
C01H6.5	nhr-23	ENSP00000355068	5.9e-59	RORB	Nuclear receptor ROR-beta (Nuclear receptor RZR-beta). [Source:Uniprot/SWISSPROT;Acc:Q92753]	NRB
C02B4.2	nhr-17	ENSP00000335676	8.1e-34	RXRA	Retinoic acid receptor RXR-alpha (Retinoid X receptor alpha). [Source:Uniprot/SWISSPROT;Acc:P19793]	NRB
C02B8.4	hlh-8	ENSP00000242261	4e-15	TWIST1	Twist related protein 1 (H-twist). [Source:Uniprot/SWISSPROT;Acc:Q15672]	48
C02F12.5		ENSP00000308252	0.00026	HOXB3	Homeobox protein Hox-B3 (Hox-2G) (Hox-2.7). [Source:Uniprot/SWISSPROT;Acc:P14651]	NRB
C02F5.12		ENSP00000310301	0.016	SP3	Transcription factor Sp3 (SPR-2). [Source:Uniprot/SWISSPROT;Acc:Q02447]	NRB
C03B8.4	lin-13	ENSP00000284020	1.5e-22	N/A		NRB
C03G6.10	nhr-148	ENSP00000339908	2.8e-36	N/A	Hepatocyte nuclear factor 4-alpha (HNF-4-alpha) (Transcription factor HNF-4) (Transcription factor 14). [Source:Uniprot/SWISSPROT;Acc:P41235]	NRB
C03G6.12	nhr-149	ENSP00000335676	8.1e-34	RXRA	Retinoic acid receptor RXR-alpha (Retinoid X receptor alpha). [Source:Uniprot/SWISSPROT;Acc:P19793]	NRB
C03G6.8	nhr-147	ENSP00000271387	8.9e-16	RXRG	Retinoic acid receptor RXR-gamma (Retinoid X receptor gamma). [Source:Uniprot/SWISSPROT;Acc:P48443]	NRB
C04A2.3	egl-27	ENSP00000338629	0.0001	RERE	arginine-glutamic acid dipeptide (RE) repeats [Source:RefSeq_peptide;Acc:NP_036234]	32
C04F1.3	lim-7	ENSP00000290759	5.9e-61	ISL2	Insulin gene enhancer protein ISL-2 (Islet-2). [Source:Uniprot/SWISSPROT;Acc:Q96A47]	45
C04F5.5	srab-2	NF
C04F5.9		ENSP00000299237	2.9e-10	ZNF319	Zinc finger protein 319. [Source:Uniprot/SWISSPROT;Acc:Q9P2F9]	NRB
C04G2.7	egl-38	ENSP00000346455	2.3e-07	PAX5	Paired box protein Pax-5 (B-cell specific transcription factor) (BSAP). [Source:Uniprot/SWISSPROT;Acc:Q02548]	NRB
C05D10.1		ENSP00000346389	2.8e-53	MEF2A	Myocyte-specific enhancer factor 2A (Serum response factor-like protein 1). [Source:Uniprot/SWISSPROT;Acc:Q02078]	NRB
C05D2.5	gak-1	ENSP00000251819	1.1e-11	PRG4	proteoglycan 4 [Source:RefSeq_peptide;Acc:NP_005798]	NRB
C05G6.1	nhr-76	ENSP00000317199	4.7e-50	NR2E3	Photoreceptor-specific nuclear receptor (Retina-specific nuclear receptor). [Source:Uniprot/SWISSPROT;Acc:Q9Y5X4]	NRB
C06A5.4		NF
C06B8.1	nhr-150	ENSP00000339908	2.8e-36	N/A	Hepatocyte nuclear factor 4-alpha (HNF-4-alpha) (Transcription factor HNF-4) (Transcription factor 14). [Source:Uniprot/SWISSPROT;Acc:P41235]	NRB
C06C6.4	nhr-63	ENSP00000339908	2.8e-36	N/A	Hepatocyte nuclear factor 4-alpha (HNF-4-alpha) (Transcription factor HNF-4) (Transcription factor 14). [Source:Uniprot/SWISSPROT;Acc:P41235]	NRB
C06C6.5	nhr-50	ENSP00000339908	2.8e-36	N/A	Hepatocyte nuclear factor 4-alpha (HNF-4-alpha) (Transcription factor HNF-4) (Transcription factor 14). [Source:Uniprot/SWISSPROT;Acc:P41235]	NRB
C06E1.8		ENSP00000348960	2.9e-09	N/A	PREDICTED: similar to hypothetical protein 9630041N07 [Source:RefSeq_peptide_predicted;Acc:XP_293828]	NRB
C06E2.1		NF
C06G3.1	nhr-105	ENSP00000238459	4.2e-16	NR4A3	Orphan nuclear receptor NR4A3 (Nuclear hormone receptor NOR-1) (Neuron-derived orphan receptor 1) (Mitogen induced nuclear orphan receptor). [Source:Uniprot/SWISSPROT;Acc:Q92570]	NRB
C07A12.1	ham-2	ENSP00000344471	1.9e-09	N/A	Zinc finger protein Aiolos. [Source:Uniprot/SWISSPROT;Acc:Q9UKT9]	NRB
C07A12.3	nhr-35	ENSP00000346339	2e-10	HNF4G	Hepatocyte nuclear factor 4-gamma (HNF-4-gamma). [Source:Uniprot/SWISSPROT;Acc:Q14541]	NRB
C07A12.5	spr-3	ENSP00000337455	4.6e-21	ZNF142	Zinc finger protein 142 (HA4654). [Source:Uniprot/SWISSPROT;Acc:P52746]	NRB
C07E3.5		ENSP00000251195	0.058	CLSPN	claspin [Source:RefSeq_peptide;Acc:NP_071394]	NRB
C07E3.6		ENSP00000324884	5.2e-06	HOXA3	Homeobox protein Hox-A3 (Hox-1E). [Source:Uniprot/SWISSPROT;Acc:O43365]	NRB
C07G2.2	atf-7	ENSP00000344614	2.3e-06	N/A	Cyclic-AMP-dependent transcription factor ATF-7 (Activating transcription factor 7) (Transcription factor ATF-A). [Source:Uniprot/SWISSPROT;Acc:P17544]	NRB
C07H6.7	lin-39	ENSP00000239151	4.7e-30	HOXB5	Homeobox protein Hox-B5 (Hox-2A) (HHO.C10) (HU-1). [Source:Uniprot/SWISSPROT;Acc:P09067]	NRB
C08B11.3		ENSP00000335044	2e-88	ARID2	AT rich interactive domain 2 (ARID, RFX-like) [Source:RefSeq_peptide;Acc:NP_689854]	NRB
C08C3.1	egl-5	ENSP00000222728	5.7e-15	HOXA6	Homeobox protein Hox-A6 (Hox-1B). [Source:Uniprot/SWISSPROT;Acc:P31267]	NRB
C08C3.3	mab-5	ENSP00000239165	5.1e-27	HOXB7	Homeobox protein Hox-B7 (Hox-2C) (HHO.C1). [Source:Uniprot/SWISSPROT;Acc:P09629]	48
C08F8.8	nhr-67	ENSP00000230083	2.1e-12	NR2E1	Orphan nuclear receptor NR2E1 (Nuclear receptor TLX) (Tailless homolog) (Tll) (hTll). [Source:Uniprot/SWISSPROT;Acc:Q9Y466]	67
C08G9.2		ENSP00000262464	0.00057	FBN2	Fibrillin-2 precursor. [Source:Uniprot/SWISSPROT;Acc:P35556]	NRB
C09F5.3		ENSP00000262383	1.9e-16	ZNF423	zinc finger protein 423 [Source:RefSeq_peptide;Acc:NP_055884]	NRB
C09G12.1		ENSP00000311290	4.7e-20	PROP1	Homeobox protein prophet of Pit-1 (PROP-1) (Pituitary specific homeodomain factor). [Source:Uniprot/SWISSPROT;Acc:O75360]	NRB
C09G9.6	oma-1	ENSP00000248673	7.9e-14	ZFP36	Tristetraproline (TTP) (Zinc finger protein 36 homolog) (Zfp-36) (TIS11A protein) (TIS11) (Growth factor-inducible nuclear protein NUP475) (G0/G1 switch regulatory protein 24). [Source:Uniprot/SWISSPROT;Acc:P26651]	NRB
C09G9.7		ENSP00000346455	2.3e-07	PAX5	Paired box protein Pax-5 (B-cell specific transcription factor) (BSAP). [Source:Uniprot/SWISSPROT;Acc:Q02548]	NRB
C09H6.1	spr-4	ENSP00000337455	4.6e-21	ZNF142	Zinc finger protein 142 (HA4654). [Source:Uniprot/SWISSPROT;Acc:P52746]	NRB
C10A4.8		ENSP00000339314	2.6e-33	ZNF70	Zinc finger protein 70 (Zinc finger protein N27C7-1). [Source:Uniprot/SWISSPROT;Acc:Q9UC06]	NRB
C10G8.6	ceh-34	ENSP00000247182	2.5e-62	SIX1	Homeobox protein SIX1 (Sine oculis homeobox homolog 1). [Source:Uniprot/SWISSPROT;Acc:Q15475]	NRB
C10G8.7	ceh-33	ENSP00000247182	2.5e-62	SIX1	Homeobox protein SIX1 (Sine oculis homeobox homolog 1). [Source:Uniprot/SWISSPROT;Acc:Q15475]	61
C11G6.4	nhr-28	ENSP00000339908	2.8e-36	N/A	Hepatocyte nuclear factor 4-alpha (HNF-4-alpha) (Transcription factor HNF-4) (Transcription factor 14). [Source:Uniprot/SWISSPROT;Acc:P41235]	NRB
C12D12.5		ENSP00000293894	7.8e-21	SOX8	Transcription factor SOX-8. [Source:Uniprot/SWISSPROT;Acc:P57073]	NRB
C12D5.2	nhr-152	ENSP00000336528	1.9e-18	NR1I2	Orphan nuclear receptor PXR (Pregnane X receptor) (Orphan nuclear receptor PAR1) (Steroid and xenobiotic receptor) (SXR). [Source:Uniprot/SWISSPROT;Acc:O75469]	NRB
C12D5.8	nhr-94	ENSP00000337063	1.2e-09	N/A	Peroxisome proliferator activated receptor delta (PPAR-delta) (PPAR- beta) (Nuclear hormone receptor 1) (NUC1) (NUCI). [Source:Uniprot/SWISSPROT;Acc:Q03181]	NRB
C13C4.1	nhr-153	ENSP00000352077	2.8e-13	N/A	Estrogen-related receptor gamma (Estrogen receptor related protein 3) (ERR gamma-2). [Source:Uniprot/SWISSPROT;Acc:P62508]	NRB
C13C4.2	nhr-154	ENSP00000320447	9.5e-18	NR2C2	Orphan nuclear receptor TR4 (Orphan nuclear receptor TAK1). [Source:Uniprot/SWISSPROT;Acc:P49116]	NRB
C13C4.3	nhr-136	ENSP00000343698	3.7e-14	N/A	Retinoic acid receptor gamma-2 (RAR-gamma-2). [Source:Uniprot/SWISSPROT;Acc:P22932]	NRB
C13G5.1	ceh-16	ENSP00000297375	2.1e-32	EN2	Homeobox protein engrailed-2 (Hu-En-2). [Source:Uniprot/SWISSPROT;Acc:P19622]	NRB
C14B9.6	gei-8	ENSP00000268712	6.7e-20	NCOR1	Nuclear receptor corepressor 1 (N-CoR1) (N-CoR). [Source:Uniprot/SWISSPROT;Acc:O75376]	21
C14C6.4	nhr-155	ENSP00000343698	3.7e-14	N/A	Retinoic acid receptor gamma-2 (RAR-gamma-2). [Source:Uniprot/SWISSPROT;Acc:P22932]	NRB
C15C8.2	cky-1	ENSP00000311196	5.6e-47	N/A	HLH-PAS transcription factor NXF [Source:RefSeq_peptide;Acc:NP_849195]	32
C16A3.4		ENSP00000310042	1.5e-60	ZNF622	Zinc finger protein 622 (Zinc finger-like protein 9). [Source:Uniprot/SWISSPROT;Acc:Q969S3]	32
C16A3.7		ENSP00000353576	2.1e-183	N/A	Transcriptional repressor NF-X1 (EC 6.3.2.-) (Nuclear transcription factor, X box-binding, 1). [Source:Uniprot/SWISSPROT;Acc:Q12986]	37
C16C2.1	ceh-5	ENSP00000234392	2.6e-13	VAX2	Ventral anterior homeobox 2. [Source:Uniprot/SWISSPROT;Acc:Q9UIW0]	51
C17A2.1	nhr-257	ENSP00000238459	4.2e-16	NR4A3	Orphan nuclear receptor NR4A3 (Nuclear hormone receptor NOR-1) (Neuron-derived orphan receptor 1) (Mitogen induced nuclear orphan receptor). [Source:Uniprot/SWISSPROT;Acc:Q92570]	NRB
C17A2.8	nhr-72	ENSP00000343698	3.7e-14	N/A	Retinoic acid receptor gamma-2 (RAR-gamma-2). [Source:Uniprot/SWISSPROT;Acc:P22932]	NRB
C17C3.10	hlh-27	ENSP00000353871	0.0056	NAV2	neuron navigator 2 isoform 2 [Source:RefSeq_peptide;Acc:NP_660093]	NRB
C17C3.7	hlh-25	ENSP00000341038	7.6e-06	N/A	Bullous pemphigoid antigen 1 isoforms 1/2/3/4/5/8 (230 kDa bullous pemphigoid antigen) (BPA) (Hemidesmosomal plaque protein) (Dystonia musculorum protein) (Dystonin) (Fragment). [Source:Uniprot/SWISSPROT;Acc:Q03001]	NRB
C17C3.8	hlh-26	ENSP00000331103	0.014	IHPK2	Inositol hexakisphosphate kinase 2 (EC 2.7.4.21) (InsP6 kinase 2) (Inositol hexakisphosphate kinase 2) (P(i)-uptake stimulator) (PiUS). [Source:Uniprot/SWISSPROT;Acc:Q9UHH9]	NRB
C17D12.1		ENSP00000341681	1.3e-37	N/A	Zinc finger DHHC domain containing protein 7 (Zinc finger protein 370). [Source:Uniprot/SWISSPROT;Acc:Q9NXF8]	NRB
C17E4.6		ENSP00000295315	3.2e-15	TCFL1	YL-1 protein (Transcription factor-like 1). [Source:Uniprot/SWISSPROT;Acc:Q15906]	31
C17E7.1	nhr-156	ENSP00000337063	1.2e-09	N/A	Peroxisome proliferator activated receptor delta (PPAR-delta) (PPAR- beta) (Nuclear hormone receptor 1) (NUC1) (NUCI). [Source:Uniprot/SWISSPROT;Acc:Q03181]	NRB
C17E7.5	nhr-157	ENSP00000343205	5.1e-14	NR3C1	Glucocorticoid receptor (GR). [Source:Uniprot/SWISSPROT;Acc:P04150]	NRB
C17E7.6	nhr-158	ENSP00000335676	8.1e-34	RXRA	Retinoic acid receptor RXR-alpha (Retinoid X receptor alpha). [Source:Uniprot/SWISSPROT;Acc:P19793]	NRB
C17E7.7	nhr-159	ENSP00000236914	2.4e-20	N/A	Orphan nuclear receptor NR5A2 (Alpha-1-fetoprotein transcription factor) (Hepatocytic transcription factor) (B1-binding factor) (hB1F) (CYP7A promoter binding factor). [Source:Uniprot/SWISSPROT;Acc:O00482]	NRB
C17E7.8	nhr-124	ENSP00000315442	1.6e-11	N/A	Bile acid receptor (Farnesoid X-activated receptor) (Farnesol receptor HRR-1) (Retinoid X receptor-interacting protein 14) (RXR-interacting protein 14). [Source:Uniprot/SWISSPROT;Acc:Q96RI1]	NRB
C17G10.4	cdc-14	ENSP00000354916	4.2e-97	N/A	Dual specificity protein phosphatase CDC14A (EC 3.1.3.48) (EC 3.1.3.16) (CDC14 cell division cycle 14 homolog A). [Source:Uniprot/SWISSPROT;Acc:Q9UNH5]	37
C17H12.9	ceh-48	ENSP00000262095	1.6e-67	ONECUT2	One cut domain family member 2 (ONECUT-2 transcription factor) (OC-2). [Source:Uniprot/SWISSPROT;Acc:O95948]	78
C18A3.8	hlh-14	ENSP00000302216	5.3e-17	ATOH1	Atonal protein homolog 1 (Helix-loop-helix protein hATH-1). [Source:Uniprot/SWISSPROT;Acc:Q92858]	NRB
C18B12.3		ENSP00000286667	7.8e-14	ALX3	Homeobox protein aristaless-like 3 (Proline-rich transcription factor ALX3). [Source:Uniprot/SWISSPROT;Acc:O95076]	NRB
C18D1.1	die-1	ENSP00000322097	3.4e-07	N/A	tetra-peptide repeat homeobox-like (TPRXL) on chromosome 3 [Source:RefSeq_dna;Acc:NR_002223]	NRB
C18G1.2		ENSP00000345681	1.4e-13	GATA2	Endothelial transcription factor GATA-2 (GATA binding protein 2). [Source:Uniprot/SWISSPROT;Acc:P23769]	NRB
C24A1.2		ENSP00000239882	6.6e-40	ELF1	ETS-related transcription factor Elf-1 (E74-like factor 1). [Source:Uniprot/SWISSPROT;Acc:P32519]	60
C24G6.4	nhr-47	ENSP00000339908	2.8e-36	N/A	Hepatocyte nuclear factor 4-alpha (HNF-4-alpha) (Transcription factor HNF-4) (Transcription factor 14). [Source:Uniprot/SWISSPROT;Acc:P41235]	NRB
C24H11.3	tbx-38	ENSP00000279386	5.6e-30	TBX6	T-box transcription factor TBX6 (T-box protein 6). [Source:Uniprot/SWISSPROT;Acc:O95947]	NRB
C25A1.11	aha-1	ENSP00000307479	1.8e-96	ARNT2	Aryl hydrocarbon receptor nuclear translocator 2 (ARNT protein 2). [Source:Uniprot/SWISSPROT;Acc:Q9HBZ2]	49
C25A1.2	fkh-10	ENSP00000326272	2.2e-26	FOXL1	Forkhead box protein L1 (Forkhead-related protein FKHL11) (Forkhead- related transcription factor 7) (FREAC-7). [Source:Uniprot/SWISSPROT;Acc:Q12952]	NRB
C25B8.6	nhr-120	ENSP00000335676	8.1e-34	RXRA	Retinoic acid receptor RXR-alpha (Retinoid X receptor alpha). [Source:Uniprot/SWISSPROT;Acc:P19793]	NRB
C25E10.1	nhr-30	ENSP00000246672	2.4e-36	NR1D1	Orphan nuclear receptor NR1D1 (V-erbA related protein EAR-1) (Rev- erbA-alpha). [Source:Uniprot/SWISSPROT;Acc:P20393]	NRB
C25G4.4	tag-347	ENSP00000294409	1.1e-12	GMEB1	Glucocorticoid modulatory element binding protein 1 (GMEB-1) (Parvovirus initiation factor p96) (PIF p96) (DNA binding protein p96PIF). [Source:Uniprot/SWISSPROT;Acc:Q9Y692]	NRB
C26B2.3	nhr-31	ENSP00000339908	2.8e-36	N/A	Hepatocyte nuclear factor 4-alpha (HNF-4-alpha) (Transcription factor HNF-4) (Transcription factor 14). [Source:Uniprot/SWISSPROT;Acc:P41235]	NRB
C26B2.4	nhr-258	ENSP00000339908	2.8e-36	N/A	Hepatocyte nuclear factor 4-alpha (HNF-4-alpha) (Transcription factor HNF-4) (Transcription factor 14). [Source:Uniprot/SWISSPROT;Acc:P41235]	NRB
C26C6.1		ENSP00000349213	5.9e-182	N/A	polybromo 1 isoform 4 [Source:RefSeq_peptide;Acc:NP_851385]	35
C26E1.3		ENSP00000216720	0.026	N/A	Homeobox-leucine zipper protein Homez	NRB
C26E6.2		ENSP00000333016	0.00029	MUC16	Ovarian cancer related tumor marker CA125. [Source:Uniprot/SPTREMBL;Acc:Q8WXI7]	NRB
C27A12.2		ENSP00000253159	2.5e-34	N/A	Zinc finger protein 236. [Source:Uniprot/SWISSPROT;Acc:Q9UL36]	NRB
C27A12.3	tag-146	ENSP00000334685	8.5e-35	ZNF568	zinc finger protein 568 [Source:RefSeq_peptide;Acc:NP_940941]	NRB
C27A12.5	ceh-2	ENSP00000258106	5.1e-24	EMX1	Homeobox protein EMX1 (Empty spiracles homolog 1) (Empty spiracles- like protein 1). [Source:Uniprot/SWISSPROT;Acc:Q04741]	67
C27B7.4		ENSP00000296477	2.3e-173	N/A		43
C27C12.2		ENSP00000239938	0.0012	EGR1	Early growth response protein 1 (EGR-1) (Krox-24 protein) (ZIF268) (Nerve growth factor-induced protein A) (NGFI-A) (Transcription factor ETR103) (Zinc finger protein 225) (AT225). [Source:Uniprot/SWISSPROT;Acc:P18146]	62
C27C12.6	dmd-4	ENSP00000190165	2.9e-29	DMRT3	doublesex and mab-3 related transcription factor 3 [Source:RefSeq_peptide;Acc:NP_067063]	NRB
C27C7.3	nhr-74	ENSP00000000442	7.2e-13	ESRRA	Steroid hormone receptor ERR1 (Estrogen-related receptor, alpha) (ERR- alpha) (Estrogen receptor-like 1). [Source:Uniprot/SWISSPROT;Acc:P11474]	NRB
C27C7.4	nhr-73	ENSP00000352755	1.6e-09	N/A	Estrogen receptor (ER) (Estradiol receptor) (ER-alpha). [Source:Uniprot/SWISSPROT;Acc:P03372]	NRB
C27D6.4		ENSP00000329140	2.1e-26	CREB3L2	cAMP responsive element binding protein 3-like 2 [Source:RefSeq_peptide;Acc:NP_919047]	53
C28A5.4	ceh-43	ENSP00000222598	4.7e-29	DLX5	Homeobox protein DLX-5. [Source:Uniprot/SWISSPROT;Acc:P56178]	45
C28C12.8	hlh-12	ENSP00000246080	1.7e-06	TCF15	Transcription factor 15 (bHLH-EC2 protein) (Paraxis). [Source:Uniprot/SWISSPROT;Acc:Q12870]	NRB
C28D4.1	nhr-100	ENSP00000352900	2.8e-15	N/A	Retinoic acid receptor RXR-gamma (Retinoid X receptor gamma). [Source:Uniprot/SWISSPROT;Acc:P48443]	NRB
C28D4.9	nhr-138	ENSP00000346339	2e-10	HNF4G	Hepatocyte nuclear factor 4-gamma (HNF-4-gamma). [Source:Uniprot/SWISSPROT;Acc:Q14541]	NRB
C28G1.4		ENSP00000277225	1.2e-09	N/A	zinc finger protein 462 [Source:RefSeq_peptide;Acc:NP_067047]	NRB
C28H8.9		ENSP00000252268	0.00042	DPF2	Zinc-finger protein ubi-d4 (Requiem) (Apoptosis response zinc finger protein) (D4, zinc and double PHD fingers family 2). [Source:Uniprot/SWISSPROT;Acc:Q92785]	35
C29E6.5	nhr-43	ENSP00000299224	1.2e-12	N/A	Photoreceptor-specific nuclear receptor (Retina-specific nuclear receptor). [Source:Uniprot/SWISSPROT;Acc:Q9Y5X4]	NRB
C29F7.4	fkh-3	ENSP00000064324	3.7e-31	FOXC1	Forkhead box protein C1 (Forkhead-related protein FKHL7) (Forkhead- related transcription factor 3) (FREAC-3). [Source:Uniprot/SWISSPROT;Acc:Q12948]	NRB
C29F7.5	fkh-4	ENSP00000064324	3.7e-31	FOXC1	Forkhead box protein C1 (Forkhead-related protein FKHL7) (Forkhead- related transcription factor 3) (FREAC-3). [Source:Uniprot/SWISSPROT;Acc:Q12948]	NRB
C29G2.5	srt-58	ENSP00000343698	5.6e-12	RARG2	Retinoic acid receptor gamma-2	NRB
C30A5.7	unc-86	ENSP00000230732	1.6e-59	POU4F3	POU domain, class 4, transcription factor 3 (Brain-specific homeobox/POU domain protein 3C) (Brn-3C). [Source:Uniprot/SWISSPROT;Acc:Q15319]	49
C30G4.7		ENSP00000261489	1.5e-14	N/A	TSC22 domain family protein 1 (Transforming growth factor beta 1 induced transcript 4 protein) (Regulatory protein TSC-22) (TGFB stimulated clone 22 homolog) (Cerebral protein-2). [Source:Uniprot/SWISSPROT;Acc:Q15714]	NRB
C32C4.5	mab-23	ENSP00000269945	6.6e-05	DMRTC2	DMRT-like family C2 [Source:RefSeq_peptide;Acc:NP_149041]	NRB
C32E12.5	sox-1	ENSP00000322568	1.2e-38	SOX11	Transcription factor SOX-11. [Source:Uniprot/SWISSPROT;Acc:P35716]	62
C32F10.5	hmg-3	ENSP00000278412	2.1e-142	SSRP1	Structure-specific recognition protein 1 (SSRP1) (Recombination signal sequence recognition protein) (T160) (Chromatin-specific transcription elongation factor 80 kDa subunit) (FACT 80 kDa subunit). [Source:Uniprot/SWISSPROT;Acc:Q08945]	NRB
C32F10.6	nhr-2	ENSP00000343698	3.7e-14	N/A	Retinoic acid receptor gamma-2 (RAR-gamma-2). [Source:Uniprot/SWISSPROT;Acc:P22932]	NRB
C33A11.4		ENSP00000257831	2.7e-28	EHF	ets homologous factor [Source:RefSeq_peptide;Acc:NP_036285]	52
C33D12.1	ceh-31	ENSP00000263610	2.4e-21	BARHL1	BarH-like 1 homeobox protein (FKSG31 protein). [Source:Uniprot/SWISSPROT;Acc:Q9BZE3]	NRB
C33D12.7	ceh-30	ENSP00000263610	2.4e-21	BARHL1	BarH-like 1 homeobox protein (FKSG31 protein). [Source:Uniprot/SWISSPROT;Acc:Q9BZE3]	40
C33D3.1	elt-2	ENSP00000259090	1.5e-24	N/A	Transcription factor GATA-4 (GATA binding factor-4). [Source:Uniprot/SWISSPROT;Acc:P43694]	NRB
C33G8.10	nhr-162	ENSP00000346339	2e-10	HNF4G	Hepatocyte nuclear factor 4-gamma (HNF-4-gamma). [Source:Uniprot/SWISSPROT;Acc:Q14541]	NRB
C33G8.11	nhr-107	ENSP00000337063	1.2e-09	N/A	Peroxisome proliferator activated receptor delta (PPAR-delta) (PPAR- beta) (Nuclear hormone receptor 1) (NUC1) (NUCI). [Source:Uniprot/SWISSPROT;Acc:Q03181]	NRB
C33G8.12	nhr-163	ENSP00000346339	2e-10	HNF4G	Hepatocyte nuclear factor 4-gamma (HNF-4-gamma). [Source:Uniprot/SWISSPROT;Acc:Q14541]	NRB
C33G8.6	nhr-42	ENSP00000352077	2.8e-13	N/A	Estrogen-related receptor gamma (Estrogen receptor related protein 3) (ERR gamma-2). [Source:Uniprot/SWISSPROT;Acc:P62508]	NRB
C33G8.7	nhr-161	ENSP00000339908	2.8e-36	N/A	Hepatocyte nuclear factor 4-alpha (HNF-4-alpha) (Transcription factor HNF-4) (Transcription factor 14). [Source:Uniprot/SWISSPROT;Acc:P41235]	NRB
C33G8.8	nhr-139	ENSP00000346339	2e-10	HNF4G	Hepatocyte nuclear factor 4-gamma (HNF-4-gamma). [Source:Uniprot/SWISSPROT;Acc:Q14541]	NRB
C33G8.9	nhr-140	ENSP00000329908	4.3e-09	NR2F2	COUP transcription factor 2 (COUP-TF2) (COUP-TF II) (Apolipoprotein AI regulatory protein-1) (ARP-1). [Source:Uniprot/SWISSPROT;Acc:P24468]	NRB
C33H5.17		ENSP00000349634	1e-33	ZGPAT	Zinc finger CCCH-type with G patch domain protein (Zinc finger CCCH- type domain containing protein 9). [Source:Uniprot/SWISSPROT;Acc:Q8N5A5]	26
C34B4.2		ENSP00000322097	3.4e-07	N/A	tetra-peptide repeat homeobox-like (TPRXL) on chromosome 3 [Source:RefSeq_dna;Acc:NR_002223]	NRB
C34C6.8	ceh-7	ENSP00000234392	2.6e-13	VAX2	Ventral anterior homeobox 2. [Source:Uniprot/SWISSPROT;Acc:Q9UIW0]	NRB
C34D1.1		ENSP00000319651	2.1e-07	DMRTA1	DMRT-like family A1 [Source:RefSeq_peptide;Acc:NP_071443]	NRB
C34D1.2		ENSP00000223955	3.7e-07	DMRT1	Doublesex- and mab-3-related transcription factor 1 (DM domain expressed in testis protein 1). [Source:Uniprot/SWISSPROT;Acc:Q9Y5R6]	NRB
C34D1.5		ENSP00000286800	0.00099	BACH1	Transcription regulator protein BACH1 (BTB and CNC homolog 1) (HA2303)	NRB
C34D10.2		ENSP00000301712	1.5e-78	N/A	unkempt-like [Source:RefSeq_peptide;Acc:NP_076928]	NRB
C34E10.7	cnd-1	ENSP00000295108	1e-28	NEUROD1	Neurogenic differentiation factor 1 (NeuroD1) (NeuroD). [Source:Uniprot/SWISSPROT;Acc:Q13562]	41
C34F6.9		ENSP00000351455	0.00079	SFRS2IP	splicing factor, arginine/serine-rich 2, interacting protein [Source:RefSeq_peptide;Acc:NP_004710]	NRB
C34H3.2	odd-2	ENSP00000297565	4e-42	OSR2	odd-skipped related 2 [Source:RefSeq_peptide;Acc:NP_443727]	60
C35C5.1	sdc-2	ENSP00000290632	7.1e-05	THH	Trichohyalin. [Source:Uniprot/SWISSPROT;Acc:Q07283]	NRB
C35D6.4		ENSP00000337386	1.3e-16	ZFP36L1	Butyrate response factor 1 (TIS11B protein) (EGF-response factor 1) (ERF-1). [Source:Uniprot/SWISSPROT;Acc:Q07352]	NRB
C36C9.2	tbx-31	ENSP00000295743	1.2e-06	EOMES	Eomesodermin homolog. [Source:Uniprot/SWISSPROT;Acc:O95936]	NRB
C36F7.1	irx-1	ENSP00000331608	2e-39	IRX3	Iroquois-class homeodomain protein IRX-3 (Iroquois homeobox protein 3) (Homeodomain protein IRXB1). [Source:Uniprot/SWISSPROT;Acc:P78415]	NRB
C37A2.5	pqn-21	ENSP00000265436	2.3e-08	FOXP2	Forkhead box protein P2 (CAG repeat protein 44) (Trinucleotide repeat- containing gene 10 protein). [Source:Uniprot/SWISSPROT;Acc:O15409]	NRB
C37E2.4	ceh-36	ENSP00000221996	1.6e-17	CRX	Cone-rod homeobox protein. [Source:Uniprot/SWISSPROT;Acc:O43186]	NRB
C37E2.5	ceh-37	ENSP00000343819	1.4e-25	OTX2	Homeobox protein OTX2. [Source:Uniprot/SWISSPROT;Acc:P32243]	41
C37F5.1	lin-1	ENSP00000228741	2e-33	ELK3	ETS domain protein Elk-3 (ETS-related protein NET) (ETS-related protein ERP) (SRF accessory protein 2) (SAP-2). [Source:Uniprot/SWISSPROT;Acc:P41970]	NRB
C38C3.9	nhr-260	ENSP00000339908	2.8e-36	N/A	Hepatocyte nuclear factor 4-alpha (HNF-4-alpha) (Transcription factor HNF-4) (Transcription factor 14). [Source:Uniprot/SWISSPROT;Acc:P41235]	NRB
C38D4.3		ENSP00000311997	0.034	NEFH	Neurofilament triplet H protein (200 kDa neurofilament protein) (Neurofilament heavy polypeptide) (NF-H). [Source:Uniprot/SWISSPROT;Acc:P12036]	NRB
C38D4.6	pal-1	ENSP00000253572	3.3e-26	CDX4	Homeobox protein CDX-4 (Caudal-type homeobox protein 4). [Source:Uniprot/SWISSPROT;Acc:O14627]	NRB
C38D4.7		ENSP00000326924	0.0014	ZNF291	Zinc finger protein 291. [Source:Uniprot/SWISSPROT;Acc:Q9BY12]	NRB
C39B10.6	elt-4	ENSP00000252997	1.2e-16	GATA5	Transcription factor GATA-5 (GATA binding factor-5). [Source:Uniprot/SWISSPROT;Acc:Q9BWX5]	NRB
C39E6.4	mls-2	ENSP00000342854	5.1e-26	N/A	PREDICTED: similar to homeodomain protein [Source:RefSeq_peptide_predicted;Acc:XP_291716]	48
C40D2.4		ENSP00000312222	0.0002	ZHX3	Zinc fingers and homeoboxes protein 3 (Triple homeobox 1 protein). [Source:Uniprot/SWISSPROT;Acc:Q9H4I2]	NRB
C40H5.5	ttx-3	ENSP00000223522	6.5e-49	LHX2	LIM/homeobox protein Lhx2 (Homeobox protein LH-2). [Source:Uniprot/SWISSPROT;Acc:P50458]	NRB
C41G6.5	nhr-164	ENSP00000352077	2.8e-13	N/A	Estrogen-related receptor gamma (Estrogen receptor related protein 3) (ERR gamma-2). [Source:Uniprot/SWISSPROT;Acc:P62508]	NRB
C41G7.5	ahr-1	ENSP00000242057	1.8e-53	AHR	Aryl hydrocarbon receptor precursor (Ah receptor) (AhR). [Source:Uniprot/SWISSPROT;Acc:P35869]	35
C42D8.4	ets-5	ENSP00000295727	2.7e-45	FEV	FEV (ETS oncogene family) [Source:RefSeq_peptide;Acc:NP_059991]	82
C43H6.7		ENSP00000345383	2.3e-29	N/A	Zinc finger DHHC domain containing protein 16. [Source:Uniprot/SWISSPROT;Acc:Q969W1]	29
C43H6.8	hlh-15	ENSP00000302189	2e-23	NHLH1	Helix-loop-helix protein 1 (HEN1) (Nescient helix loop helix 1) (NSCL- 1). [Source:Uniprot/SWISSPROT;Acc:Q02575]	67
C44B9.4	athp-1	ENSP00000329933	1.2e-17	N/A	PHD finger protein 12 (PHD factor 1) (Pf1). [Source:Uniprot/SWISSPROT;Acc:Q96QT6]	NRB
C44C10.8	hnd-1	ENSP00000346840	1.2e-06	N/A	Twist related protein 1 (H-twist). [Source:Uniprot/SWISSPROT;Acc:Q15672]	NRB
C44F1.2		ENSP00000355186	2.7e-19	N/A	Glucocorticoid modulatory element binding protein 1 (GMEB-1) (Parvovirus initiation factor p96) (PIF p96) (DNA binding protein p96PIF). [Source:Uniprot/SWISSPROT;Acc:Q9Y692]	37
C45E1.1	nhr-64	ENSP00000312987	5.2e-69	HNF4A	Hepatocyte nuclear factor 4-alpha (HNF-4-alpha) (Transcription factor HNF-4) (Transcription factor 14). [Source:Uniprot/SWISSPROT;Acc:P41235]	42
C45E5.6	nhr-46	ENSP00000343807	1.7e-22	N/A	Hepatocyte nuclear factor 4-alpha (HNF-4-alpha) (Transcription factor HNF-4) (Transcription factor 14). [Source:Uniprot/SWISSPROT;Acc:P41235]	NRB
C46E10.8		ENSP00000300850	4.9e-05	ZNF646	Zinc finger protein 646. [Source:Uniprot/SWISSPROT;Acc:O15015]	NRB
C46E10.9		ENSP00000292450	2.8e-09	ZNF38	Zinc finger protein 38 homolog (Zfp-38) (NY-REN-21 antigen) (Zinc finger and SCAN domain containing protein 21). [Source:Uniprot/SWISSPROT;Acc:Q9Y5A6]	NRB
C46F11.3		NF
C47C12.3	ref-2	ENSP00000282928	3.2e-50	ZIC1	Zinc finger protein ZIC 1 (Zinc finger protein of the cerebellum 1). [Source:Uniprot/SWISSPROT;Acc:Q15915]	56
C47F8.2	nhr-165	ENSP00000320447	9.5e-18	NR2C2	Orphan nuclear receptor TR4 (Orphan nuclear receptor TAK1). [Source:Uniprot/SWISSPROT;Acc:P49116]	NRB
C47F8.8	nhr-81	ENSP00000354274	5.3e-11	N/A	Glucocorticoid receptor (GR). [Source:Uniprot/SWISSPROT;Acc:P04150]	NRB
C47G2.2	unc-130	ENSP00000334691	0.004	FOXD3	Forkhead box protein D3 (HNF3/FH transcription factor genesis). [Source:Uniprot/SWISSPROT;Acc:Q9UJU5]	57
C48D5.1	nhr-6	ENSP00000344479	0.045	NR4A2	Orphan nuclear receptor NR4A2 (Orphan nuclear receptor NURR1) (Immediate-early response protein NOT) (Transcriptionally inducible nuclear receptor). [Source:Uniprot/SWISSPROT;Acc:P43354]	36
C48E7.11		ENSP00000284000	2e-15	CEBPG	CCAAT/enhancer binding protein gamma (C/EBP gamma). [Source:Uniprot/SWISSPROT;Acc:P53567]	42
C48E7.3	lpd-2	ENSP00000352360	1.1e-32	N/A		34
C49C3.5		ENSP00000247182	2.5e-62	SIX1	Homeobox protein SIX1 (Sine oculis homeobox homolog 1). [Source:Uniprot/SWISSPROT;Acc:Q15475]	NRB
C49D10.2	nhr-166	ENSP00000325819	1e-54	NR2F1	COUP transcription factor 1 (COUP-TF1) (COUP-TF I) (V-ERBA related protein EAR-3). [Source:Uniprot/SWISSPROT;Acc:P10589]	NRB
C49D10.6	nhr-75	ENSP00000343698	3.7e-14	N/A	Retinoic acid receptor gamma-2 (RAR-gamma-2). [Source:Uniprot/SWISSPROT;Acc:P22932]	NRB
C49D10.9	nhr-261	ENSP00000343205	5.1e-14	NR3C1	Glucocorticoid receptor (GR). [Source:Uniprot/SWISSPROT;Acc:P04150]	NRB
C49F5.4	nhr-167	ENSP00000264330	4.1e-16	RARB	Retinoic acid receptor beta (RAR-beta) (RAR-epsilon) (HBV-activated protein). [Source:Uniprot/SWISSPROT;Acc:P10826]	NRB
C50A2.4		ENSP00000345585	2.5e-15	N/A	ETS domain protein Elk-1. [Source:Uniprot/SWISSPROT;Acc:P19419]	NRB
C50B6.14	nhr-129	ENSP00000291442	2.3e-07	NR2F6	Orphan nuclear receptor EAR-2 (V-erbA related protein EAR-2). [Source:Uniprot/SWISSPROT;Acc:P10588]	NRB
C50B6.8	nhr-168	ENSP00000336528	1.9e-18	NR1I2	Orphan nuclear receptor PXR (Pregnane X receptor) (Orphan nuclear receptor PAR1) (Steroid and xenobiotic receptor) (SXR). [Source:Uniprot/SWISSPROT;Acc:O75469]	NRB
C50H2.6		NF
C52B9.2		ENSP00000222279	3.7e-08	ETV2	Ets translocation variant 2 (Ets-related protein 71). [Source:Uniprot/SWISSPROT;Acc:O00321]	NRB
C52E12.1		ENSP00000248125	5.1e-47	ZNF598	zinc finger protein 598 [Source:RefSeq_peptide;Acc:NP_835461]	34
C52E12.6		ENSP00000324605	4e-16	ZNF660	zinc finger protein 660 [Source:RefSeq_peptide;Acc:NP_775929]	NRB
C53D5.4	ztf-3	ENSP00000321015	3.6e-09	N/A		NRB
C54C8.1	nhr-169	ENSP00000206249	1.5e-12	ESR1	Estrogen receptor (ER) (Estradiol receptor) (ER-alpha). [Source:Uniprot/SWISSPROT;Acc:P03372]	NRB
C54D1.6	bar-1	ENSP00000344456	1.1e-42	CTNNB1	Beta-catenin. [Source:Uniprot/SWISSPROT;Acc:P35222]	NRB
C54E10.5	nhr-170	ENSP00000264330	4.1e-16	RARB	Retinoic acid receptor beta (RAR-beta) (RAR-epsilon) (HBV-activated protein). [Source:Uniprot/SWISSPROT;Acc:P10826]	NRB
C54F6.8	nhr-171	ENSP00000236914	2.4e-20	N/A	Orphan nuclear receptor NR5A2 (Alpha-1-fetoprotein transcription factor) (Hepatocytic transcription factor) (B1-binding factor) (hB1F) (CYP7A promoter binding factor). [Source:Uniprot/SWISSPROT;Acc:O00482]	NRB
C54F6.9	nhr-172	ENSP00000261532	1.3e-16	ESRRB	Steroid hormone receptor ERR2 (Estrogen-related receptor, beta) (ERR- beta) (Estrogen receptor-like 2) (ERR beta-2). [Source:Uniprot/SWISSPROT;Acc:O95718]	NRB
C55B7.12	che-1	ENSP00000350492	3.5e-36	ZNF79	Zinc finger protein 79 (ZNFpT7) (Fragment). [Source:Uniprot/SWISSPROT;Acc:Q15937]	NRB
C55C2.1		ENSP00000327968	3.7e-20	SNAI3	Similar to snail homolog 3 (Drosophila) (Fragment). [Source:Uniprot/SPTREMBL;Acc:Q86SU5]	NRB
C56E10.1	nhr-173	ENSP00000253727	6.7e-05	NR1H2	Oxysterols receptor LXR-beta (Liver X receptor beta) (Nuclear orphan receptor LXR-beta) (Ubiquitously-expressed nuclear receptor) (Nuclear receptor NER). [Source:Uniprot/SWISSPROT;Acc:P55055]	NRB
C56E10.4	nhr-137	ENSP00000315442	1.6e-11	N/A	Bile acid receptor (Farnesoid X-activated receptor) (Farnesol receptor HRR-1) (Retinoid X receptor-interacting protein 14) (RXR-interacting protein 14). [Source:Uniprot/SWISSPROT;Acc:Q96RI1]	NRB
D1005.3		ENSP00000352916	0.00023	N/A		NRB
D1007.1	ceh-17	ENSP00000298231	7e-28	PHOX2A	Paired mesoderm homeobox protein 2A (Paired-like homeobox 2A) (Aristaless homeobox protein homolog) (ARIX1 homeodomain protein). [Source:Uniprot/SWISSPROT;Acc:O14813]	81
D1014.8	spr-1	ENSP00000262241	1.2e-16	RCOR1	REST corepressor 1 [Source:RefSeq_peptide;Acc:NP_055971]	NRB
D1046.2		ENSP00000310359	0.014	N/A	Zinc finger protein 407 (Fragment). [Source:Uniprot/SWISSPROT;Acc:Q9C0G0]	NRB
D1081.2	unc-120	ENSP00000265354	5.3e-40	SRF	Serum response factor (SRF). [Source:Uniprot/SWISSPROT;Acc:P11831]	57
D1081.8		ENSP00000265414	4.4e-169	CDC5L	CDC5-like [Source:RefSeq_peptide;Acc:NP_001244]	48
D2021.2		ENSP00000334868	6.3e-29	ZDHHC17	Huntingtin-interacting protein 14 (Huntingtin-interacting protein 3) (Huntingtin-interacting protein HYPH). [Source:Uniprot/SWISSPROT;Acc:Q8IUH5]	NRB
D2030.7		ENSP00000314153	0.032	ZBTB33	kaiso [Source:RefSeq_peptide;Acc:NP_006768]	NRB
DY3.3	hlh-16	ENSP00000245673	4.1e-14	BHLHB4	basic helix-loop-helix domain containing, class B, 4 [Source:RefSeq_peptide;Acc:NP_542173]	NRB
E02H1.7	nhr-19	ENSP00000230234	5.1e-08	RXRB	Retinoic acid receptor RXR-beta (Retinoid X receptor beta). [Source:Uniprot/SWISSPROT;Acc:P28702]	NRB
E02H9.8	nhr-121	ENSP00000271387	8.9e-16	RXRG	Retinoic acid receptor RXR-gamma (Retinoid X receptor gamma). [Source:Uniprot/SWISSPROT;Acc:P48443]	NRB
E03H4.13	nhr-89	ENSP00000352077	2.8e-13	N/A	Estrogen-related receptor gamma (Estrogen receptor related protein 3) (ERR gamma-2). [Source:Uniprot/SWISSPROT;Acc:P62508]	NRB
E03H4.6	nhr-174	ENSP00000349064	3.5e-60	NR5A2	Orphan nuclear receptor NR5A2 (Alpha-1-fetoprotein transcription factor) (Hepatocytic transcription factor) (B1-binding factor) (hB1F) (CYP7A promoter binding factor). [Source:Uniprot/SWISSPROT;Acc:O00482]	NRB
F01D4.6	mec-3	ENSP00000261731	2.1e-45	LHX5	LIM/homeobox protein Lhx5. [Source:Uniprot/SWISSPROT;Acc:Q9H2C1]	NRB
F02E9.2	lin-28	ENSP00000344401	3e-19	N/A		37
F07C3.10	nhr-36	ENSP00000339908	2.8e-36	N/A	Hepatocyte nuclear factor 4-alpha (HNF-4-alpha) (Transcription factor HNF-4) (Transcription factor 14). [Source:Uniprot/SWISSPROT;Acc:P41235]	NRB
F08C6.7	unc-98	ENSP00000271977	5e-20	N/A	zinc finger protein 670 [Source:RefSeq_peptide;Acc:NP_149990]	NRB
F09B12.2		ENSP00000309429	2e-23	N/A	zinc finger, DHHC domain containing 24 [Source:RefSeq_peptide;Acc:NP_997223]	29
F09C6.8	nhr-262	ENSP00000346339	2e-10	HNF4G	Hepatocyte nuclear factor 4-gamma (HNF-4-gamma). [Source:Uniprot/SWISSPROT;Acc:Q14541]	NRB
F09C6.9	nhr-116	ENSP00000316769	3.9e-17	N/A	Retinoic acid receptor alpha (RAR-alpha). [Source:Uniprot/SWISSPROT;Acc:P10276]	NRB
F09F3.10	nhr-175	ENSP00000236914	2.4e-20	N/A	Orphan nuclear receptor NR5A2 (Alpha-1-fetoprotein transcription factor) (Hepatocytic transcription factor) (B1-binding factor) (hB1F) (CYP7A promoter binding factor). [Source:Uniprot/SWISSPROT;Acc:O00482]	NRB
F09G2.9		ENSP00000311997	0.034	NEFH	Neurofilament triplet H protein (200 kDa neurofilament protein) (Neurofilament heavy polypeptide) (NF-H). [Source:Uniprot/SWISSPROT;Acc:P12036]	NRB
F10B5.3		ENSP00000333537	2.6e-05	SALL2	Sal-like protein 2 (Zinc finger protein SALL2) (HSal2). [Source:Uniprot/SWISSPROT;Acc:Q9Y467]	NRB
F10C1.5	dmd-5	ENSP00000319651	2.1e-07	DMRTA1	DMRT-like family A1 [Source:RefSeq_peptide;Acc:NP_071443]	NRB
F10E7.11		ENSP00000346400	1.2e-27	N/A	mesoderm induction early response 1 [Source:RefSeq_peptide;Acc:NP_065999]	NRB
F11A1.3	daf-12	ENSP00000342470	0.016	NR1H3	Oxysterols receptor LXR-alpha (Liver X receptor alpha) (Nuclear orphan receptor LXR-alpha). [Source:Uniprot/SWISSPROT;Acc:Q13133]	NRB
F11A10.2		ENSP00000221494	3.6e-95	SF3A2	Splicing factor 3A subunit 2 (Spliceosome associated protein 62) (SAP 62) (SF3a66). [Source:Uniprot/SWISSPROT;Acc:Q15428]	78
F11C1.6	nhr-25	ENSP00000349064	3.5e-60	NR5A2	Orphan nuclear receptor NR5A2 (Alpha-1-fetoprotein transcription factor) (Hepatocytic transcription factor) (B1-binding factor) (hB1F) (CYP7A promoter binding factor). [Source:Uniprot/SWISSPROT;Acc:O00482]	39
F12E12.5		ENSP00000331175	1.6e-17	ZNF84	Zinc finger protein 84 (Zinc finger protein HPF2). [Source:Uniprot/SWISSPROT;Acc:P51523]	NRB
F13A2.8	nhr-118	ENSP00000343698	3.7e-14	N/A	Retinoic acid receptor gamma-2 (RAR-gamma-2). [Source:Uniprot/SWISSPROT;Acc:P22932]	NRB
F13C5.2		ENSP00000309923	6.4e-05	BRD2	Bromodomain-containing protein 2 (RING3 protein) (O27.1.1). [Source:Uniprot/SWISSPROT;Acc:P25440]	NRB
F13D11.2	hbl-1	ENSP00000337455	4.6e-21	ZNF142	Zinc finger protein 142 (HA4654). [Source:Uniprot/SWISSPROT;Acc:P52746]	NRB
F13G11.1		ENSP00000348903	9.1e-05	N/A	Zonadhesin precursor. [Source:Uniprot/SWISSPROT;Acc:Q9Y493]	NRB
F13G3.1	ztf-2	ENSP00000252713	5.1e-11	ZNF655	Zinc finger protein 655 (Vav-interacting Kruppel-like protein). [Source:Uniprot/SWISSPROT;Acc:Q8N720]	NRB
F13H6.1		ENSP00000280435	9.1e-41	N/A	B-cell lymphoma/leukemia 11B (B-cell CLL/lymphoma 11B) (Radiation- induced tumor suppressor gene 1 protein) (hRit1) (COUP-TF interacting protein 2). [Source:Uniprot/SWISSPROT;Acc:Q9C0K0]	65
F14A5.1	nhr-264	ENSP00000352077	2.8e-13	N/A	Estrogen-related receptor gamma (Estrogen receptor related protein 3) (ERR gamma-2). [Source:Uniprot/SWISSPROT;Acc:P62508]	NRB
F14F3.1	vab-3	ENSP00000337430	1.1e-31	PAX6	Paired box protein Pax-6 (Oculorhombin) (Aniridia, type II protein). [Source:Uniprot/SWISSPROT;Acc:P26367]	55
F14H3.11	nhr-176	ENSP00000000442	7.2e-13	ESRRA	Steroid hormone receptor ERR1 (Estrogen-related receptor, alpha) (ERR- alpha) (Estrogen receptor-like 1). [Source:Uniprot/SWISSPROT;Acc:P11474]	NRB
F15C11.1	sem-4	ENSP00000340501	3.2e-55	N/A	Sal-like protein 3 (Zinc finger protein SALL3) (hSALL3). [Source:Uniprot/SWISSPROT;Acc:Q9BXA9]	NRB
F15E6.1		ENSP00000257745	0.063	N/A	myeloid/lymphoid or mixed-lineage leukemia 5 [Source:RefSeq_peptide;Acc:NP_891847]	NRB
F16B12.6		ENSP00000251819	1.1e-11	PRG4	proteoglycan 4 [Source:RefSeq_peptide;Acc:NP_005798]	NRB
F16B12.8		ENSP00000352900	2.8e-15	N/A	Retinoic acid receptor RXR-gamma (Retinoid X receptor gamma). [Source:Uniprot/SWISSPROT;Acc:P48443]	NRB
F16B4.1	nhr-177	ENSP00000343698	3.7e-14	N/A	Retinoic acid receptor gamma-2 (RAR-gamma-2). [Source:Uniprot/SWISSPROT;Acc:P22932]	NRB
F16B4.11	nhr-179	ENSP00000339908	2.8e-36	N/A	Hepatocyte nuclear factor 4-alpha (HNF-4-alpha) (Transcription factor HNF-4) (Transcription factor 14). [Source:Uniprot/SWISSPROT;Acc:P41235]	NRB
F16B4.12	nhr-117	ENSP00000264330	4.1e-16	RARB	Retinoic acid receptor beta (RAR-beta) (RAR-epsilon) (HBV-activated protein). [Source:Uniprot/SWISSPROT;Acc:P10826]	NRB
F16B4.9	nhr-178	ENSP00000328843	3.7e-15	NR2C1	Orphan nuclear receptor TR2. [Source:Uniprot/SWISSPROT;Acc:P13056]	NRB
F16H11.4	ceh-1	ENSP00000332299	2e-27	N/A	HPX-153 protein (Fragment). [Source:Uniprot/SPTREMBL;Acc:Q15270]	NRB
F16H11.5	nhr-45	ENSP00000320447	9.5e-18	NR2C2	Orphan nuclear receptor TR4 (Orphan nuclear receptor TAK1). [Source:Uniprot/SWISSPROT;Acc:P49116]	NRB
F16H9.2	nhr-27	ENSP00000188403	2e-11	NR1H4	Bile acid receptor (Farnesoid X-activated receptor) (Farnesol receptor HRR-1) (Retinoid X receptor-interacting protein 14) (RXR-interacting protein 14). [Source:Uniprot/SWISSPROT;Acc:Q96RI1]	NRB
F17A2.5	ceh-40	ENSP00000275123	3.9e-95	PBX2	Pre-B-cell leukemia transcription factor-2 (Homeobox protein PBX2) (G17 protein). [Source:Uniprot/SWISSPROT;Acc:P40425]	NRB
F17A9.3		ENSP00000222122	5.3e-16	DBP	D-site-binding protein (Albumin D box-binding protein) (TAXREB302). [Source:Uniprot/SWISSPROT;Acc:Q10586]	NRB
F17A9.6	ceh-49	ENSP00000302630	4.7e-29	ONECUT1	Hepatocyte nuclear factor 6 (HNF-6) (One cut domain family member 1). [Source:Uniprot/SWISSPROT;Acc:Q9UBC0]	NRB
F17C11.1		NF
F18A1.2	lin-26	ENSP00000315505	0.00011	N/A	Krueppel-related zinc finger protein 1 (HKR1 protein). [Source:Uniprot/SWISSPROT;Acc:P10072]	NRB
F18A1.3	lir-1	ENSP00000320347	0.0038	N/A		NRB
F18A1.4	lir-2	ENSP00000217537	0.0017	ZNF516	Zinc finger protein 516. [Source:Uniprot/SWISSPROT;Acc:Q92618]	NRB
F19B10.9	tbx-18	ENSP00000241607	3.9e-15	TBX22	T-box transcription factor TBX22 (T-box protein 22). [Source:Uniprot/SWISSPROT;Acc:Q9Y458]	NRB
F19F10.1		ENSP00000349966	1e-18	ERG	Transcriptional regulator ERG (Transforming protein ERG). [Source:Uniprot/SWISSPROT;Acc:P11308]	NRB
F19F10.5		ENSP00000281428	5.6e-13	N/A	Friend leukemia integration 1 transcription factor (Fli-1 proto- oncogene) (ERGB transcription factor). [Source:Uniprot/SWISSPROT;Acc:Q01543]	NRB
F20D12.6	ceh-19	ENSP00000233638	5.8e-17	TLX2	T-cell leukemia homeobox protein 2 (Homeobox protein Hox-11L1) (Neural crest homeobox protein). [Source:Uniprot/SWISSPROT;Acc:O43763]	NRB
F21A10.2		ENSP00000265460	1.2e-73	N/A		NRB
F21A9.2		ENSP00000262525	1.2e-07	ZNF629	DNA-binding protein (Fragment). [Source:Uniprot/SPTREMBL;Acc:Q15938]	NRB
F21D12.1	nhr-21	ENSP00000339908	2.8e-36	N/A	Hepatocyte nuclear factor 4-alpha (HNF-4-alpha) (Transcription factor HNF-4) (Transcription factor 14). [Source:Uniprot/SWISSPROT;Acc:P41235]	NRB
F21D12.5		ENSP00000258387	5.3e-11	N/A	Paired box protein Pax-3 (HUP2). [Source:Uniprot/SWISSPROT;Acc:P23760]	NRB
F21D5.9		ENSP00000349980	0.00025	ZNF488	Zinc finger protein 488. [Source:Uniprot/SWISSPROT;Acc:Q96MN9]	NRB
F21G4.5		ENSP00000265295	0.0022	N/A		NRB
F21H11.3	tbx-2	ENSP00000257567	4.4e-87	N/A	T-box transcription factor TBX3 (T-box protein 3). [Source:Uniprot/SWISSPROT;Acc:O15119]	NRB
F22A3.1	ets-4	ENSP00000315408	3.7e-41	SPDEF	SAM pointed domain containing ets transcription factor [Source:RefSeq_peptide;Acc:NP_036523]	61
F22A3.5	ceh-60	ENSP00000327400	6.1e-28	PBX1	Pre-B-cell leukemia transcription factor-1	38
F22D3.1	ceh-38	ENSP00000262095	1.6e-67	ONECUT2	One cut domain family member 2 (ONECUT-2 transcription factor) (OC-2). [Source:Uniprot/SWISSPROT;Acc:O95948]	NRB
F22D6.2		ENSP00000350586	5.3e-33	N/A		42
F23A7.6		ENSP00000337209	0.0003	N/A	CTCL tumor antigen se57-1 [Source:RefSeq_peptide;Acc:NP_079490]	NRB
F23B12.7		ENSP00000234170	5e-115	CEBPZ	CCAAT/enhancer binding protein zeta (CCAAT-box-binding transcription factor) (CCAAT-binding factor) (CBF). [Source:Uniprot/SWISSPROT;Acc:Q03701]	33
F23C8.4		ENSP00000294119	1.9e-26	N/A	UBA/UBX 33.3 kDa protein. [Source:Uniprot/SWISSPROT;Acc:Q04323]	32
F23F1.1		ENSP00000330989	2.2e-20	N/A	Nuclear transcription factor Y subunit gamma (NF-Y protein chain C) (Nuclear factor YC) (NF-YC) (CCAAT-binding transcription factor subunit C) (CBF-C) (Transactivator HSM-1/2). [Source:Uniprot/SWISSPROT;Acc:Q13952]	42
F23F12.9		ENSP00000286639	1.2e-06	BATF	ATF-like basic leucine zipper transcriptional factor B-ATF (SF-HT- acivated gene-2) (SFA-2). [Source:Uniprot/SWISSPROT;Acc:Q16520]	NRB
F25D7.3	odd-3	ENSP00000071246	6.7e-90	PRDM1	PR-domain zinc finger protein 1 (Beta-interferon gene positive- regulatory domain I binding factor) (BLIMP-1) (Positive regulatory domain I-binding factor 1) (PRDI-binding factor-1) (PRDI-BF1). [Source:Uniprot/SWISSPROT;Acc:O75626]	NRB
F25E2.5	daf-3	ENSP00000341551	5e-92	SMAD4	Mothers against decapentaplegic homolog 4 (SMAD 4) (Mothers against DPP homolog 4) (Deletion target in pancreatic carcinoma 4) (hSMAD4). [Source:Uniprot/SWISSPROT;Acc:Q13485]	NRB
F25E5.6	nhr-141	ENSP00000336528	1.9e-18	NR1I2	Orphan nuclear receptor PXR (Pregnane X receptor) (Orphan nuclear receptor PAR1) (Steroid and xenobiotic receptor) (SXR). [Source:Uniprot/SWISSPROT;Acc:O75469]	NRB
F25H8.6		ENSP00000216268	3.6e-05	ZBED4	Zinc finger BED domain containing protein 4. [Source:Uniprot/SWISSPROT;Acc:O75132]	NRB
F26A1.2	fkh-5	ENSP00000299162	5.6e-09	FOXN4	Forkhead box protein N4. [Source:Uniprot/SWISSPROT;Acc:Q96NZ1]	NRB
F26A10.2		ENSP00000221355	7.6e-15	N/A		NRB
F26B1.7	let-381	ENSP00000259806	5e-38	FOXF2	Forkhead box protein F2 (Forkhead-related protein FKHL6) (Forkhead- related transcription factor 2) (FREAC-2) (Forkhead-related activator- 2). [Source:Uniprot/SWISSPROT;Acc:Q12947]	NRB
F26C11.2	unc-4	ENSP00000005545	1.1e-24	ARX	Homeobox protein ARX (Aristaless-related homeobox). [Source:Uniprot/SWISSPROT;Acc:Q96QS3]	NRB
F26D12.1	fkh-7	ENSP00000353689	8.3e-59	FOXP4	Forkhead box protein P4 (Fork head-related protein-like A). [Source:Uniprot/SWISSPROT;Acc:Q8IVH2]	NRB
F26F4.8		ENSP00000300619	1.1e-23	ZNF91	Zinc finger protein 91 (Zinc finger protein HTF10) (HPF7). [Source:Uniprot/SWISSPROT;Acc:Q05481]	NRB
F26H11.2		ENSP00000334351	1e-65	N/A	Fetal Alzheimer antigen (Fetal Alz-50-reactive clone 1). [Source:Uniprot/SWISSPROT;Acc:Q12830]	28
F26H9.2		ENSP00000305530	4.7e-50	PHACTR2	Phosphatase and actin regulator 2. [Source:Uniprot/SWISSPROT;Acc:O75167]	36
F27D4.4		ENSP00000338788	9.2e-87	N/A	erythropoietin 4 immediate early response [Source:RefSeq_peptide;Acc:NP_060941]	NRB
F27D4.6		ENSP00000316543	0.0036	RAPH1	Ras association and pleckstrin homology domains 1 isoform 1 [Source:RefSeq_peptide;Acc:NP_998754]	NRB
F27E5.2	pax-3	ENSP00000342092	4.8e-55	PAX3	Paired box protein Pax-3 (HUP2). [Source:Uniprot/SWISSPROT;Acc:P23760]	NRB
F28B12.2	egl-44	ENSP00000351184	2.3e-73	TEAD4	Transcriptional enhancer factor TEF-3 (TEA domain family member 4) (TEAD-4) (Transcription factor RTEF-1). [Source:Uniprot/SWISSPROT;Acc:Q15561]	41
F28C6.1		ENSP00000008391	2.6e-12	TFAP2D	transcription factor AP-2 beta-like 1 [Source:RefSeq_peptide;Acc:NP_758438]	NRB
F28C6.2		ENSP00000201031	1.1e-11	TFAP2C	Transcription factor AP-2 gamma (AP2-gamma) (Activating enhancer- binding protein 2 gamma) (Transcription factor ERF-1). [Source:Uniprot/SWISSPROT;Acc:Q92754]	NRB
F28F9.1	zag-1	ENSP00000353778	1.3e-71	N/A	Transcription factor 8 (NIL-2-A zinc finger protein) (Negative regulator of IL2). [Source:Uniprot/SWISSPROT;Acc:P37275]	30
F28H6.2		ENSP00000050961	0.015	ZFHX4	zinc finger homeodomain 4 [Source:RefSeq_peptide;Acc:NP_078997]	NRB
F29F11.5	ceh-22	ENSP00000246017	1.9e-27	NKX2-2	Homeobox protein Nkx-2.2 (Homeobox protein NK-2 homolog B). [Source:Uniprot/SWISSPROT;Acc:O95096]	44
F29G9.4		ENSP00000295499	4.5e-08	ATF2	Cyclic-AMP-dependent transcription factor ATF-2 (Activating transcription factor 2) (cAMP response element binding protein CRE- BP1) (HB16). [Source:Uniprot/SWISSPROT;Acc:P15336]	NRB
F31A3.2	hlh-28	ENSP00000348372	0.001	N/A	MGA protein (Fragment). [Source:Uniprot/SPTREMBL;Acc:Q8IWI9]	NRB
F31A3.4	hlh-29	ENSP00000348372	0.001	N/A	MGA protein (Fragment). [Source:Uniprot/SPTREMBL;Acc:Q8IWI9]	NRB
F31E3.1	ceh-20	ENSP00000275123	3.9e-95	PBX2	Pre-B-cell leukemia transcription factor-2 (Homeobox protein PBX2) (G17 protein). [Source:Uniprot/SWISSPROT;Acc:P40425]	59
F31E8.3	tab-1	ENSP00000344285	1.6e-25	N/A	PREDICTED: similar to brain-specific homeodomain protein [Source:RefSeq_peptide_predicted;Acc:XP_372433]	71
F31F4.12	nhr-180	ENSP00000339908	2.8e-36	N/A	Hepatocyte nuclear factor 4-alpha (HNF-4-alpha) (Transcription factor HNF-4) (Transcription factor 14). [Source:Uniprot/SWISSPROT;Acc:P41235]	NRB
F32A11.6	moe-3	ENSP00000248673	7.9e-14	ZFP36	Tristetraproline (TTP) (Zinc finger protein 36 homolog) (Zfp-36) (TIS11A protein) (TIS11) (Growth factor-inducible nuclear protein NUP475) (G0/G1 switch regulatory protein 24). [Source:Uniprot/SWISSPROT;Acc:P26651]	NRB
F32A5.1	ada-2	ENSP00000308022	1.1e-15	N/A	MGC21874 protein (Fragment). [Source:Uniprot/SPTREMBL;Acc:Q86TJ2]	NRB
F32B6.1	nhr-4	ENSP00000339908	2.8e-36	N/A	Hepatocyte nuclear factor 4-alpha (HNF-4-alpha) (Transcription factor HNF-4) (Transcription factor 14). [Source:Uniprot/SWISSPROT;Acc:P41235]	NRB
F32H2.1	gei-11	ENSP00000298532	2.1e-47	SNAPC4	small nuclear RNA activating complex, polypeptide 4, 190kDa [Source:RefSeq_peptide;Acc:NP_003077]	29
F33A8.3	cey-1	ENSP00000228251	6.5e-39	CSDA	DNA-binding protein A (Cold shock domain protein A) (Single-strand DNA binding protein NF-GMB). [Source:Uniprot/SWISSPROT;Acc:P16989]	60
F33D11.12		ENSP00000345268	4.6e-75	N/A	Zinc finger DHHC domain containing protein 3 (Zinc finger protein 373) (DHHC1 protein). [Source:Uniprot/SWISSPROT;Acc:Q9NYG2]	52
F33D11.4	ceh-12	ENSP00000252971	5.8e-19	HLXB9	Homeobox protein HB9. [Source:Uniprot/SWISSPROT;Acc:P50219]	68
F33D4.1	nhr-8	ENSP00000229022	7.2e-13	VDR	Vitamin D3 receptor (VDR) (1,25-dihydroxyvitamin D3 receptor). [Source:Uniprot/SWISSPROT;Acc:P11473]	NRB
F33E11.1	nhr-15	ENSP00000352077	2.8e-13	N/A	Estrogen-related receptor gamma (Estrogen receptor related protein 3) (ERR gamma-2). [Source:Uniprot/SWISSPROT;Acc:P62508]	NRB
F33H1.1	daf-19	ENSP00000352076	1.9e-90	N/A	DNA-binding protein RFX2. [Source:Uniprot/SWISSPROT;Acc:P48378]	NRB
F33H1.4		ENSP00000295365	8.7e-12	IVL	Involucrin. [Source:Uniprot/SWISSPROT;Acc:P07476]	NRB
F34D10.5	lin-48	ENSP00000246049	3.6e-49	N/A	Transcription factor Ovo-like 2 (hOvo2) (Zinc finger protein 339). [Source:Uniprot/SWISSPROT;Acc:Q9BRP0]	64
F34D6.2		ENSP00000222598	4.7e-29	DLX5	Homeobox protein DLX-5. [Source:Uniprot/SWISSPROT;Acc:P56178]	NRB
F35E8.12	nhr-108	ENSP00000320447	9.5e-18	NR2C2	Orphan nuclear receptor TR4 (Orphan nuclear receptor TAK1). [Source:Uniprot/SWISSPROT;Acc:P49116]	NRB
F35H8.3		ENSP00000343183	4.3e-33	N/A		NRB
F36A4.14	nhr-78	ENSP00000352077	2.8e-13	N/A	Estrogen-related receptor gamma (Estrogen receptor related protein 3) (ERR gamma-2). [Source:Uniprot/SWISSPROT;Acc:P62508]	NRB
F36D1.1		NF
F36D3.2	nhr-54	ENSP00000259458	2.3e-14	NR5A1	Steroidogenic factor 1 (STF-1) (SF-1) (Adrenal 4 binding protein) (Steroid hormone receptor Ad4BP) (Fushi tarazu factor homolog 1). [Source:Uniprot/SWISSPROT;Acc:Q13285]	NRB
F36F12.8		ENSP00000335232	2.1e-09	ZNF482	Zinc finger protein 482 (Zinc finger and BTB domain containing protein 6) (Zinc finger protein with interaction domain). [Source:Uniprot/SWISSPROT;Acc:Q15916]	NRB
F37A4.8	isw-1	ENSP00000218157	0	SMARCA1	Possible global transcription activator SNF2L1 (SWI/SNF related matrix associated actin dependent regulator of chromatin subfamily A member 1). [Source:Uniprot/SWISSPROT;Acc:P28370]	NRB
F37B4.10		ENSP00000272252	0.011	GALM	Aldose 1-epimerase (EC 5.1.3.3) (Galactose mutarotase) (BLOCK25 protein). [Source:Uniprot/SWISSPROT;Acc:Q96C23]	NRB
F37D6.2		ENSP00000267807	4.1e-14	SUHW4	suppressor of hairy wing homolog 4 isoform 2 [Source:RefSeq_peptide;Acc:NP_001002843]	NRB
F37D6.6	tag-68	ENSP00000288840	2.3e-13	SMAD6	Mothers against decapentaplegic homolog 6 (SMAD 6) (Mothers against DPP homolog 6) (Smad6) (hSMAD6). [Source:Uniprot/SWISSPROT;Acc:O43541]	NRB
F37H8.1	lir-3	ENSP00000353410	0.0015	N/A	zinc finger protein 28 (KOX 24) (ZNF28), mRNA [Source:RefSeq_dna;Acc:NM_006969]	NRB
F38A5.13	dnj-11	ENSP00000249270	2.2e-74	ZRF1	Zuotin related factor-1 (M-phase phosphoprotein 11). [Source:Uniprot/SWISSPROT;Acc:Q99543]	NRB
F38A6.1	pha-4	ENSP00000250448	2e-51	FOXA1	Hepatocyte nuclear factor 3-alpha (HNF-3A) (Forkhead box protein A1). [Source:Uniprot/SWISSPROT;Acc:P55317]	NRB
F38A6.3	hif-1	ENSP00000323326	1.5e-42	N/A	Hypoxia-inducible factor 1 alpha (HIF-1 alpha) (HIF1 alpha) (ARNT interacting protein) (Member of PAS protein 1) (MOP1). [Source:Uniprot/SWISSPROT;Acc:Q16665]	29
F38B7.1		ENSP00000248673	7.9e-14	ZFP36	Tristetraproline (TTP) (Zinc finger protein 36 homolog) (Zfp-36) (TIS11A protein) (TIS11) (Growth factor-inducible nuclear protein NUP475) (G0/G1 switch regulatory protein 24). [Source:Uniprot/SWISSPROT;Acc:P26651]	NRB
F38C2.2	hlh-17	ENSP00000318799	1.6e-22	BHLHB5	basic helix-loop-helix domain containing, class B, 5 [Source:RefSeq_peptide;Acc:NP_689627]	NRB
F38C2.5		ENSP00000248673	7.9e-14	ZFP36	Tristetraproline (TTP) (Zinc finger protein 36 homolog) (Zfp-36) (TIS11A protein) (TIS11) (Growth factor-inducible nuclear protein NUP475) (G0/G1 switch regulatory protein 24). [Source:Uniprot/SWISSPROT;Acc:P26651]	NRB
F38C2.7		ENSP00000337386	1.3e-16	ZFP36L1	Butyrate response factor 1 (TIS11B protein) (EGF-response factor 1) (ERF-1). [Source:Uniprot/SWISSPROT;Acc:Q07352]	NRB
F38C2.8		ENSP00000318799	1.6e-22	BHLHB5	basic helix-loop-helix domain containing, class B, 5 [Source:RefSeq_peptide;Acc:NP_689627]	NRB
F38H12.3	nhr-181	ENSP00000343807	1.7e-22	N/A	Hepatocyte nuclear factor 4-alpha (HNF-4-alpha) (Transcription factor HNF-4) (Transcription factor 14). [Source:Uniprot/SWISSPROT;Acc:P41235]	NRB
F39B2.1		ENSP00000318085	5.6e-43	N/A	MBD2-interacting zinc finger protein (Methyl-CpG-binding protein 2- interacting zinc finger protein). [Source:Uniprot/SWISSPROT;Acc:Q9BQA5]	32
F40E10.2	sox-3	ENSP00000245342	2.6e-39	SOX21	Transcription factor SOX-21 (SOX-A). [Source:Uniprot/SWISSPROT;Acc:Q9Y651]	55
F40F8.7	pqm-1	ENSP00000322361	8.3e-06	ZNF236	Zinc finger protein 236. [Source:Uniprot/SWISSPROT;Acc:Q9UL36]	NRB
F40F9.7		ENSP00000307850	9.7e-15	DRAP1	Dr1-associated corepressor (Dr1-associated protein 1) (Negative co- factor 2 alpha) (NC2 alpha). [Source:Uniprot/SWISSPROT;Acc:Q14919]	27
F40G9.11	mxl-2	ENSP00000246912	1e-15	MLX	Transcription factor-like protein 4 (Max-like bHLHZip protein) (BigMax protein) (Mlx). [Source:Uniprot/SWISSPROT;Acc:Q9UH92]	26
F40G9.14		ENSP00000238349	2.2e-06	TRIM32	Tripartite motif protein 32 (EC 6.3.2.-) (Zinc-finger protein HT2A) (72 kDa Tat-interacting protein). [Source:Uniprot/SWISSPROT;Acc:Q13049]	NRB
F40H3.4	fkh-8	ENSP00000354449	1.7e-27	N/A	Forkhead box protein J3. [Source:Uniprot/SWISSPROT;Acc:Q9UPW0]	NRB
F40H6.4	tbx-11	ENSP00000259049	5.2e-29	TBR1	T-brain-1 protein (T-box brain protein 1) (TBR-1) (TES-56). [Source:Uniprot/SWISSPROT;Acc:Q16650]	NRB
F41B5.10	nhr-183	ENSP00000346339	2e-10	HNF4G	Hepatocyte nuclear factor 4-gamma (HNF-4-gamma). [Source:Uniprot/SWISSPROT;Acc:Q14541]	NRB
F41B5.9	nhr-182	ENSP00000261532	1.3e-16	ESRRB	Steroid hormone receptor ERR2 (Estrogen-related receptor, beta) (ERR- beta) (Estrogen receptor-like 2) (ERR beta-2). [Source:Uniprot/SWISSPROT;Acc:O95718]	NRB
F41D3.1	nhr-82	ENSP00000352077	2.8e-13	N/A	Estrogen-related receptor gamma (Estrogen receptor related protein 3) (ERR gamma-2). [Source:Uniprot/SWISSPROT;Acc:P62508]	NRB
F41D3.3	nhr-265	ENSP00000230083	2.1e-12	NR2E1	Orphan nuclear receptor NR2E1 (Nuclear receptor TLX) (Tailless homolog) (Tll) (hTll). [Source:Uniprot/SWISSPROT;Acc:Q9Y466]	NRB
F42G2.6		ENSP00000353268	0.0011	MPHOSPH1	M-phase phosphoprotein 1 [Source:RefSeq_peptide;Acc:NP_057279]	NRB
F43C1.4	nhr-20	ENSP00000346339	2e-10	HNF4G	Hepatocyte nuclear factor 4-gamma (HNF-4-gamma). [Source:Uniprot/SWISSPROT;Acc:Q14541]	NRB
F43G9.11	ces-1	ENSP00000340112	3.4e-53	N/A		66
F44A2.4	nhr-39	ENSP00000261532	1.3e-16	ESRRB	Steroid hormone receptor ERR2 (Estrogen-related receptor, beta) (ERR- beta) (Estrogen receptor-like 2) (ERR beta-2). [Source:Uniprot/SWISSPROT;Acc:O95718]	NRB
F44A6.2	sex-1	ENSP00000246672	2.4e-36	NR1D1	Orphan nuclear receptor NR1D1 (V-erbA related protein EAR-1) (Rev- erbA-alpha). [Source:Uniprot/SWISSPROT;Acc:P20393]	NRB
F44B9.6	lin-36	ENSP00000311997	0.034	NEFH	Neurofilament triplet H protein (200 kDa neurofilament protein) (Neurofilament heavy polypeptide) (NF-H). [Source:Uniprot/SWISSPROT;Acc:P12036]	NRB
F44C4.2	nhr-37	ENSP00000299224	1.2e-12	N/A	Photoreceptor-specific nuclear receptor (Retina-specific nuclear receptor). [Source:Uniprot/SWISSPROT;Acc:Q9Y5X4]	NRB
F44C8.10	nhr-126	ENSP00000346339	2e-10	HNF4G	Hepatocyte nuclear factor 4-gamma (HNF-4-gamma). [Source:Uniprot/SWISSPROT;Acc:Q14541]	NRB
F44C8.11	nhr-96	ENSP00000346339	2e-10	HNF4G	Hepatocyte nuclear factor 4-gamma (HNF-4-gamma). [Source:Uniprot/SWISSPROT;Acc:Q14541]	NRB
F44C8.2	nhr-134	ENSP00000259458	2.3e-14	NR5A1	Steroidogenic factor 1 (STF-1) (SF-1) (Adrenal 4 binding protein) (Steroid hormone receptor Ad4BP) (Fushi tarazu factor homolog 1). [Source:Uniprot/SWISSPROT;Acc:Q13285]	NRB
F44C8.3	nhr-18	ENSP00000320447	9.5e-18	NR2C2	Orphan nuclear receptor TR4 (Orphan nuclear receptor TAK1). [Source:Uniprot/SWISSPROT;Acc:P49116]	NRB
F44C8.4	nhr-103	ENSP00000346339	2e-10	HNF4G	Hepatocyte nuclear factor 4-gamma (HNF-4-gamma). [Source:Uniprot/SWISSPROT;Acc:Q14541]	NRB
F44C8.5	nhr-128	ENSP00000246672	2.4e-36	NR1D1	Orphan nuclear receptor NR1D1 (V-erbA related protein EAR-1) (Rev- erbA-alpha). [Source:Uniprot/SWISSPROT;Acc:P20393]	NRB
F44C8.6	nhr-56	ENSP00000346339	2e-10	HNF4G	Hepatocyte nuclear factor 4-gamma (HNF-4-gamma). [Source:Uniprot/SWISSPROT;Acc:Q14541]	NRB
F44C8.8	nhr-133	ENSP00000230083	2.1e-12	NR2E1	Orphan nuclear receptor NR2E1 (Nuclear receptor TLX) (Tailless homolog) (Tll) (hTll). [Source:Uniprot/SWISSPROT;Acc:Q9Y466]	NRB
F44C8.9	nhr-184	ENSP00000339908	2.8e-36	N/A	Hepatocyte nuclear factor 4-alpha (HNF-4-alpha) (Transcription factor HNF-4) (Transcription factor 14). [Source:Uniprot/SWISSPROT;Acc:P41235]	NRB
F44D12.10		ENSP00000299687	0.00041	ZNF407	Zinc finger protein 407 (Fragment). [Source:Uniprot/SWISSPROT;Acc:Q9C0G0]	NRB
F44E2.7		ENSP00000290632	7.1e-05	THH	Trichohyalin. [Source:Uniprot/SWISSPROT;Acc:Q07283]	NRB
F44E7.8	nhr-142	ENSP00000339908	2.8e-36	N/A	Hepatocyte nuclear factor 4-alpha (HNF-4-alpha) (Transcription factor HNF-4) (Transcription factor 14). [Source:Uniprot/SWISSPROT;Acc:P41235]	NRB
F44G3.9	nhr-111	ENSP00000317199	4.7e-50	NR2E3	Photoreceptor-specific nuclear receptor (Retina-specific nuclear receptor). [Source:Uniprot/SWISSPROT;Acc:Q9Y5X4]	NRB
F45B8.4	pag-3	ENSP00000294702	4.5e-62	GFI1	Zinc finger protein Gfi-1 (Growth factor independence-1). [Source:Uniprot/SWISSPROT;Acc:Q99684]	NRB
F45C12.1		NF
F45C12.15		ENSP00000269243	2.5e-05	MYH10	Myosin-10 (Myosin heavy chain, nonmuscle IIb) (Nonmuscle myosin heavy chain IIb) (NMHC II-b) (Cellular myosin heavy chain, type B) (Nonmuscle myosin heavy chain-B) (NMMHC-B). [Source:Uniprot/SWISSPROT;Acc:P35580]	NRB
F45C12.2		ENSP00000311467	3.2e-08	N/A	double homeobox, 2 (DUX2), mRNA [Source:RefSeq_dna;Acc:NM_012147]	NRB
F45C12.3		ENSP00000333119	6.1e-06	N/A	Neurofilament triplet H protein (200 kDa neurofilament protein) (Neurofilament heavy polypeptide) (NF-H). [Source:Uniprot/SWISSPROT;Acc:P12036]	NRB
F45E4.9	hmg-5	ENSP00000320311	2.2e-18	TFAM	Transcription factor A, mitochondrial precursor (mtTFA) (Mitochondrial transcription factor 1) (MtTF1) (Transcription factor 6-like 2). [Source:Uniprot/SWISSPROT;Acc:Q00059]	28
F45E6.2	atf-6	ENSP00000263291	4.7e-16	ATF6	Cyclic-AMP-dependent transcription factor ATF-6 alpha (Activating transcription factor 6 alpha) (ATF6-alpha). [Source:Uniprot/SWISSPROT;Acc:P18850]	25
F45H11.1		ENSP00000297210	3.6e-25	N/A	Transcription factor Sp8 (Specificity protein 8). [Source:Uniprot/SWISSPROT;Acc:Q8IXZ3]	NRB
F45H11.4	mgl-2	ENSP00000282753	1.5e-174	GRM1	Metabotropic glutamate receptor 1 precursor (mGluR1). [Source:Uniprot/SWISSPROT;Acc:Q13255]	40
F46B6.7	ztf-7	ENSP00000354501	2.3e-77	ZNF277	Zinc finger protein 277. [Source:Uniprot/SWISSPROT;Acc:Q9NRM2]	40
F46C8.5	ceh-14	ENSP00000241587	1.9e-67	N/A	LIM/homeobox protein Lhx3. [Source:Uniprot/SWISSPROT;Acc:Q9UBR4]	55
F46F11.2	cey-2	ENSP00000163282	5.7e-25	NSEP1	Nuclease sensitive element binding protein 1 (Y-box binding protein-1) (Y-box transcription factor) (YB-1) (CCAAT-binding transcription factor I subunit A) (CBF-A) (Enhancer factor I subunit A) (EFI-A) (DNA-binding protein B) (DBPB). [Source:Uniprot/SWISSPROT;Acc:P67809]	NRB
F46F3.1	ceh-27	ENSP00000238974	4.7e-20	NKX2-3	Homeobox protein Nkx-2.3 (Homeobox protein NKX-2.3) (Homeobox protein NK-2 homolog C). [Source:Uniprot/SWISSPROT;Acc:Q8TAU0]	NRB
F46G10.6	mxl-3	ENSP00000351490	2.5e-20	MAX	Max protein (Myc associated factor X). [Source:Uniprot/SWISSPROT;Acc:P61244]	46
F47C10.1	nhr-185	ENSP00000335676	8.1e-34	RXRA	Retinoic acid receptor RXR-alpha (Retinoid X receptor alpha). [Source:Uniprot/SWISSPROT;Acc:P19793]	NRB
F47C10.3	nhr-186	ENSP00000335676	8.1e-34	RXRA	Retinoic acid receptor RXR-alpha (Retinoid X receptor alpha). [Source:Uniprot/SWISSPROT;Acc:P19793]	NRB
F47C10.4	nhr-187	ENSP00000352077	2.8e-13	N/A	Estrogen-related receptor gamma (Estrogen receptor related protein 3) (ERR gamma-2). [Source:Uniprot/SWISSPROT;Acc:P62508]	NRB
F47C10.7	nhr-188	ENSP00000335676	8.1e-34	RXRA	Retinoic acid receptor RXR-alpha (Retinoid X receptor alpha). [Source:Uniprot/SWISSPROT;Acc:P19793]	NRB
F47C10.8	nhr-189	ENSP00000335676	8.1e-34	RXRA	Retinoic acid receptor RXR-alpha (Retinoid X receptor alpha). [Source:Uniprot/SWISSPROT;Acc:P19793]	NRB
F47D12.4	hmg-1.2	ENSP00000296503	6e-35	HMGB2	High mobility group protein 2 (HMG-2). [Source:Uniprot/SWISSPROT;Acc:P26583]	45
F47E1.3		ENSP00000276594	3.3e-60	PRDM14	PR-domain zinc finger protein 14. [Source:Uniprot/SWISSPROT;Acc:Q9GZV8]	76
F47G4.6		ENSP00000344724	2.6e-11	N/A	Granulosa cell HMG-box protein 1 (GCX-1). [Source:Uniprot/SWISSPROT;Acc:Q96NM4]	43
F47H4.1		ENSP00000293686	1.5e-09	ZBTB12	Zinc finger and BTB domain containing protein 12 (Protein NG35). [Source:Uniprot/SWISSPROT;Acc:Q9Y330]	NRB
F48B9.5		ENSP00000337430	1.1e-31	PAX6	Paired box protein Pax-6 (Oculorhombin) (Aniridia, type II protein). [Source:Uniprot/SWISSPROT;Acc:P26367]	NRB
F48D6.3	hlh-13	ENSP00000306982	4.5e-15	PTF1A	pancreas specific transcription factor, 1a [Source:RefSeq_peptide;Acc:NP_835455]	64
F48G7.11	nhr-190	ENSP00000339908	2.8e-36	N/A	Hepatocyte nuclear factor 4-alpha (HNF-4-alpha) (Transcription factor HNF-4) (Transcription factor 14). [Source:Uniprot/SWISSPROT;Acc:P41235]	NRB
F48G7.3	nhr-83	ENSP00000339908	2.8e-36	N/A	Hepatocyte nuclear factor 4-alpha (HNF-4-alpha) (Transcription factor HNF-4) (Transcription factor 14). [Source:Uniprot/SWISSPROT;Acc:P41235]	NRB
F49E10.5		ENSP00000311825	3e-105	N/A	C-terminal binding protein 2 (CtBP2). [Source:Uniprot/SWISSPROT;Acc:P56545]	50
F49E12.6		ENSP00000250024	2.8e-28	N/A	E2F family member 8 [Source:RefSeq_peptide;Acc:NP_078956]	30
F49E8.2		ENSP00000264447	0.00053	ZNF638	Zinc finger protein 638 (Nuclear protein 220) (Zinc-finger matrin-like protein) (Cutaneous T-cell lymphoma associated antigen se33-1) (CTCL tumor antigen se33-1). [Source:Uniprot/SWISSPROT;Acc:Q14966]	NRB
F49H12.1	lsy-2	ENSP00000319479	3.1e-20	ZNF404	Zinc finger protein LOC163141 (Fragment). [Source:Uniprot/SPTREMBL;Acc:Q86WM5]	NRB
F52B5.5	cep-1	ENSP00000320210	0.0057	N/A		NRB
F52B5.7		ENSP00000258963	1.1e-05	ZNF161	Zinc finger protein 161 (Putative transcription factor DB1). [Source:Uniprot/SWISSPROT;Acc:Q14119]	NRB
F52C12.5	elt-6	ENSP00000218266	8.2e-49	GATA1	Erythroid transcription factor (GATA-1) (Eryf1) (GF-1) (NF-E1). [Source:Uniprot/SWISSPROT;Acc:P15976]	NRB
F52E1.1	pos-1	ENSP00000337386	1.3e-16	ZFP36L1	Butyrate response factor 1 (TIS11B protein) (EGF-response factor 1) (ERF-1). [Source:Uniprot/SWISSPROT;Acc:Q07352]	NRB
F52E10.1	sdc-1	ENSP00000292450	2.8e-09	ZNF38	Zinc finger protein 38 homolog (Zfp-38) (NY-REN-21 antigen) (Zinc finger and SCAN domain containing protein 21). [Source:Uniprot/SWISSPROT;Acc:Q9Y5A6]	NRB
F52E4.8		ENSP00000260435	0.00015	N/A	suppressor of hairy wing homolog 4 isoform 2 [Source:RefSeq_peptide;Acc:NP_001002843]	NRB
F52F12.4	lsl-1	ENSP00000321049	5.1e-23	ZNF227	Zinc finger protein 227. [Source:Uniprot/SWISSPROT;Acc:Q86WZ6]	NRB
F52F12.6	ekl-2	ENSP00000353269	7.2e-05	N/A	Myelin transcription factor 1 (MYT1) (MYTI) (Proteolipid protein binding protein) (PLPB1). [Source:Uniprot/SWISSPROT;Acc:Q01538]	60
F53A2.5	dro-1	ENSP00000236164	2e-30	DR1	TATA-binding protein-associated phosphoprotein (Down-regulator of transcription 1) (Dr1 protein) (Negative cofactor 2 beta) (NC2 beta). [Source:Uniprot/SWISSPROT;Acc:Q01658]	45
F53B2.6	ham-1	ENSP00000298596	1.9e-24	N/A		NRB
F53B3.1		ENSP00000309507	2.1e-18	N/A	Zinc finger and BTB domain containing protein 16 (Zinc finger protein PLZF) (Promyelocytic leukemia zinc finger protein) (Zinc finger protein 145). [Source:Uniprot/SWISSPROT;Acc:Q05516]	NRB
F53B7.2		ENSP00000351725	3e-06	N/A	Alpha-1A adrenergic receptor (Alpha 1A-adrenoceptor) (Alpha 1A- adrenoreceptor) (Alpha-1C adrenergic receptor) (Alpha adrenergic receptor 1c). [Source:Uniprot/SWISSPROT;Acc:P35348]	NRB
F53F8.1		ENSP00000261438	1.5e-40	KLF3	Kruppel-like factor 3 (Basic kruppel-like factor) (CACCC-box binding protein BKLF) (TEF-2). [Source:Uniprot/SWISSPROT;Acc:P57682]	NRB
F53H10.2		ENSP00000346285	4.3e-35	N/A	transcriptional regulating factor 1 isoform 1 [Source:RefSeq_peptide;Acc:NP_277037]	NRB
F53H4.5		ENSP00000266068	2.4e-08	GMEB2	Glucocorticoid modulatory element binding protein 2 (GMEB-2) (Parvovirus initiation factor p79) (PIF p79) (DNA binding protein p79PIF). [Source:Uniprot/SWISSPROT;Acc:Q9UKD1]	NRB
F54A5.1		ENSP00000347371	1.9e-26	N/A		29
F54C4.3		ENSP00000252825	8.8e-08	HRC	Sarcoplasmic reticulum histidine-rich calcium-binding protein precursor. [Source:Uniprot/SWISSPROT;Acc:P23327]	NRB
F54D1.4	nhr-7	ENSP00000235480	2.4e-15	N/A	Orphan nuclear receptor NR5A2 (Alpha-1-fetoprotein transcription factor) (Hepatocytic transcription factor) (B1-binding factor) (hB1F) (CYP7A promoter binding factor). [Source:Uniprot/SWISSPROT;Acc:O00482]	NRB
F54F2.5	ztf-1	ENSP00000223428	1e-09	ZNF510	Zinc finger protein 510. [Source:Uniprot/SWISSPROT;Acc:Q9Y2H8]	NRB
F54F2.9		ENSP00000259293	1.9e-13	DNAJC1	DnaJ homolog subfamily C member 1. [Source:Uniprot/SWISSPROT;Acc:Q96KC8]	NRB
F54H5.4	mua-1	ENSP00000350807	6.3e-42	KLF8	Krueppel-like factor 8 (Zinc finger protein 741) (Basic kruppel-like factor 3). [Source:Uniprot/SWISSPROT;Acc:O95600]	NRB
F55A8.1	egl-18	ENSP00000345681	1.4e-13	GATA2	Endothelial transcription factor GATA-2 (GATA binding protein 2). [Source:Uniprot/SWISSPROT;Acc:P23769]	NRB
F55B11.4		ENSP00000246515	0.00024	SLURP1	Secreted Ly-6/uPAR related protein 1 precursor (SLURP-1) (ARS component B) (ARS(Component B)-81/S) (Anti-neoplastic urinary protein) (ANUP). [Source:Uniprot/SWISSPROT;Acc:P55000]	NRB
F55B12.1	ceh-24	ENSP00000346879	2.5e-32	TITF1	Thyroid transcription factor 1 (Thyroid nuclear factor 1) (TTF-1) (Homeobox protein Nkx-2.1) (Homeobox protein NK-2 homolog A). [Source:Uniprot/SWISSPROT;Acc:P43699]	NRB
F55D12.3	nhr-191	ENSP00000229022	7.2e-13	VDR	Vitamin D3 receptor (VDR) (1,25-dihydroxyvitamin D3 receptor). [Source:Uniprot/SWISSPROT;Acc:P11473]	NRB
F55D12.4	unc-55	ENSP00000325819	1e-54	NR2F1	COUP transcription factor 1 (COUP-TF1) (COUP-TF I) (V-ERBA related protein EAR-3). [Source:Uniprot/SWISSPROT;Acc:P10589]	38
F55H12.6		ENSP00000258963	1.1e-05	ZNF161	Zinc finger protein 161 (Putative transcription factor DB1). [Source:Uniprot/SWISSPROT;Acc:Q14119]	NRB
F56A12.1	ceh-35	ENSP00000316842	8.4e-38	SIX5	Homeobox protein SIX5 (DM locus-associated homeodomain protein). [Source:Uniprot/SWISSPROT;Acc:Q8N196]	NRB
F56D1.1		ENSP00000253159	2.5e-34	N/A	Zinc finger protein 236. [Source:Uniprot/SWISSPROT;Acc:Q9UL36]	NRB
F56E3.4	fax-1	ENSP00000317199	4.7e-50	NR2E3	Photoreceptor-specific nuclear receptor (Retina-specific nuclear receptor). [Source:Uniprot/SWISSPROT;Acc:Q9Y5X4]	68
F56F11.3		ENSP00000259349	1.1e-42	KLF4	Kruppel-like factor 4 (Epithelial zinc-finger protein EZF) (Gut- enriched Krueppel-like factor). [Source:Uniprot/SWISSPROT;Acc:O43474]	NRB
F56H1.2	nhr-266	ENSP00000259458	2.3e-14	NR5A1	Steroidogenic factor 1 (STF-1) (SF-1) (Adrenal 4 binding protein) (Steroid hormone receptor Ad4BP) (Fushi tarazu factor homolog 1). [Source:Uniprot/SWISSPROT;Acc:Q13285]	NRB
F57A10.5	nhr-60	ENSP00000000442	7.2e-13	ESRRA	Steroid hormone receptor ERR1 (Estrogen-related receptor, alpha) (ERR- alpha) (Estrogen receptor-like 1). [Source:Uniprot/SWISSPROT;Acc:P11474]	NRB
F57A10.6		ENSP00000335676	8.1e-34	RXRA	Retinoic acid receptor RXR-alpha (Retinoid X receptor alpha). [Source:Uniprot/SWISSPROT;Acc:P19793]	NRB
F57A8.1		NF
F57A8.5	nhr-192	ENSP00000313925	2.2e-07	AR	Androgen receptor (Dihydrotestosterone receptor). [Source:Uniprot/SWISSPROT;Acc:P10275]	NRB
F57B10.1		ENSP00000078445	0.0011	N/A	cAMP responsive element binding protein 3-like 3 [Source:RefSeq_peptide;Acc:NP_115996]	46
F57C12.3	hlh-19	ENSP00000345420	4.2e-07	ASCL4	achaete-scute complex-like 4 [Source:RefSeq_peptide;Acc:NP_982260]	NRB
F57C9.4		ENSP00000333192	2.7e-22	ZFP1	Zinc finger protein 1 homolog (Zfp-1). [Source:Uniprot/SWISSPROT;Acc:Q6P2D0]	NRB
F57G4.6		NF
F57G8.6	nhr-193	ENSP00000313925	2.2e-07	AR	Androgen receptor (Dihydrotestosterone receptor). [Source:Uniprot/SWISSPROT;Acc:P10275]	NRB
F58A4.7	hlh-11	ENSP00000204517	7.1e-19	TFAP4	Transcription factor AP-4 (Activating enhancer-binding protein 4). [Source:Uniprot/SWISSPROT;Acc:Q01664]	34
F58E10.2	end-1	ENSP00000269216	0.038	GATA6	Transcription factor GATA-6 (GATA binding factor-6). [Source:Uniprot/SWISSPROT;Acc:Q92908]	NRB
F58E10.5	end-3	ENSP00000269216	0.038	GATA6	Transcription factor GATA-6 (GATA binding factor-6). [Source:Uniprot/SWISSPROT;Acc:Q92908]	NRB
F58E6.10	unc-42	ENSP00000234492	7.6e-23	PAX7	Paired box protein Pax-7 (HUP1). [Source:Uniprot/SWISSPROT;Acc:P23759]	NRB
F58G1.2		ENSP00000339823	7.8e-18	ZNF546	zinc finger protein 546 [Source:RefSeq_peptide;Acc:NP_848639]	NRB
F58G6.5	nhr-34	ENSP00000339908	2.8e-36	N/A	Hepatocyte nuclear factor 4-alpha (HNF-4-alpha) (Transcription factor HNF-4) (Transcription factor 14). [Source:Uniprot/SWISSPROT;Acc:P41235]	NRB
F59B10.1	pqn-47	ENSP00000265460	1.2e-73	N/A		36
F59C6.2		ENSP00000345383	2.3e-29	N/A	Zinc finger DHHC domain containing protein 16. [Source:Uniprot/SWISSPROT;Acc:Q969W1]	NRB
F59E11.10	nhr-195	ENSP00000339908	2.8e-36	N/A	Hepatocyte nuclear factor 4-alpha (HNF-4-alpha) (Transcription factor HNF-4) (Transcription factor 14). [Source:Uniprot/SWISSPROT;Acc:P41235]	NRB
F59E11.11	nhr-143	ENSP00000291442	2.3e-07	NR2F6	Orphan nuclear receptor EAR-2 (V-erbA related protein EAR-2). [Source:Uniprot/SWISSPROT;Acc:P10588]	NRB
F59H6.6		ENSP00000311467	3.2e-08	N/A	double homeobox, 2 (DUX2), mRNA [Source:RefSeq_dna;Acc:NM_012147]	NRB
H01A20.1	nhr-3	ENSP00000335676	8.1e-34	RXRA	Retinoic acid receptor RXR-alpha (Retinoid X receptor alpha). [Source:Uniprot/SWISSPROT;Acc:P19793]	NRB
H10E21.3	nhr-80	ENSP00000339908	2.8e-36	N/A	Hepatocyte nuclear factor 4-alpha (HNF-4-alpha) (Transcription factor HNF-4) (Transcription factor 14). [Source:Uniprot/SWISSPROT;Acc:P41235]	NRB
H12C20.3	nhr-68	ENSP00000346339	2e-10	HNF4G	Hepatocyte nuclear factor 4-gamma (HNF-4-gamma). [Source:Uniprot/SWISSPROT;Acc:Q14541]	NRB
H12C20.6	nhr-101	ENSP00000346339	2e-10	HNF4G	Hepatocyte nuclear factor 4-gamma (HNF-4-gamma). [Source:Uniprot/SWISSPROT;Acc:Q14541]	NRB
H14A12.4	mls-1	ENSP00000331791	3.7e-57	N/A	T-box transcription factor TBX1 (T-box protein 1) (Testis-specific T- box protein). [Source:Uniprot/SWISSPROT;Acc:O43435]	54
H16D19.3		ENSP00000344895	0.029	ZNF337	Zinc finger protein 337. [Source:Uniprot/SWISSPROT;Acc:Q9Y3M9]	NRB
H20J04.2		ENSP00000353458	1.3e-92	BAZ1A	Bromodomain adjacent to zinc finger domain protein 1A (ATP-utilizing chromatin assembly and remodeling factor 1) (hACF1) (ATP-dependent chromatin remodelling protein) (Williams syndrome transcription factor-related chromatin remodeling factor 180) (WCRF18 [Source:Uniprot/SWISSPROT;Acc:Q9NRL2]	27
H20J04.3		ENSP00000350813	1.5e-07	N/A	A-kinase anchor protein 9 (Protein kinase A anchoring protein 9) (PRKA9) (A-kinase anchor protein 450 kDa) (AKAP 450) (A-kinase anchor protein 350 kDa) (AKAP 350) (hgAKAP 350) (AKAP 120-like protein) (Hyperion protein) (Yotiao protein) (Centrosome- and Go [Source:Uniprot/SWISSPROT;Acc:Q99996]	NRB
H21P03.1	mbf-1	ENSP00000224073	2e-42	EDF1	Endothelial differentiation-related factor 1 (EDF-1) (Multiprotein bridging factor 1) (MBF1). [Source:Uniprot/SWISSPROT;Acc:O60869]	55
H22D14.1	nhr-267	ENSP00000264330	4.1e-16	RARB	Retinoic acid receptor beta (RAR-beta) (RAR-epsilon) (HBV-activated protein). [Source:Uniprot/SWISSPROT;Acc:P10826]	30
H27C11.1	nhr-97	ENSP00000230234	5.1e-08	RXRB	Retinoic acid receptor RXR-beta (Retinoid X receptor beta). [Source:Uniprot/SWISSPROT;Acc:P28702]	NRB
H32C10.3		ENSP00000334868	6.3e-29	ZDHHC17	Huntingtin-interacting protein 14 (Huntingtin-interacting protein 3) (Huntingtin-interacting protein HYPH). [Source:Uniprot/SWISSPROT;Acc:Q8IUH5]	NRB
K01G5.1	tag-331	ENSP00000245419	8.7e-73	N/A	Zinc finger protein 183 (RING finger protein 113). [Source:Uniprot/SWISSPROT;Acc:O15541]	45
K01H12.3	nhr-38	ENSP00000235480	2.4e-15	N/A	Orphan nuclear receptor NR5A2 (Alpha-1-fetoprotein transcription factor) (Hepatocytic transcription factor) (B1-binding factor) (hB1F) (CYP7A promoter binding factor). [Source:Uniprot/SWISSPROT;Acc:O00482]	NRB
K02B12.1	ceh-6	ENSP00000355001	8.7e-67	POU3F3	POU domain, class 3, transcription factor 3 (Brain-specific homeobox/POU domain protein 1) (Brain-1) (Brn-1 protein). [Source:Uniprot/SWISSPROT;Acc:P20264]	70
K02B9.4	elt-3	ENSP00000341619	8.2e-21	GATA3	Trans-acting T-cell specific transcription factor GATA-3. [Source:Uniprot/SWISSPROT;Acc:P23771]	NRB
K02D7.2		ENSP00000020945	7.2e-46	SNAI2	Zinc finger protein SLUG (Neural crest transcription factor Slug) (Snail homolog 2). [Source:Uniprot/SWISSPROT;Acc:O43623]	55
K02F3.4	zip-2	ENSP00000286639	1.2e-06	BATF	ATF-like basic leucine zipper transcriptional factor B-ATF (SF-HT- acivated gene-2) (SFA-2). [Source:Uniprot/SWISSPROT;Acc:Q16520]	NRB
K02G10.1		ENSP00000309429	2e-23	N/A	zinc finger, DHHC domain containing 24 [Source:RefSeq_peptide;Acc:NP_997223]	NRB
K02H8.1		ENSP00000267287	5.2e-35	MBNL2	muscleblind-like 2 isoform 3 [Source:RefSeq_peptide;Acc:NP_997187]	63
K03A11.3	ceh-28	ENSP00000327758	2.2e-23	NKX2-5	Homeobox protein Nkx-2.5 (Homeobox protein NK-2 homolog E) (Cardiac- specific homeobox) (Homeobox protein CSX). [Source:Uniprot/SWISSPROT;Acc:P52952]	NRB
K03C7.2	fkh-9	ENSP00000259806	5e-38	FOXF2	Forkhead box protein F2 (Forkhead-related protein FKHL6) (Forkhead- related transcription factor 2) (FREAC-2) (Forkhead-related activator- 2). [Source:Uniprot/SWISSPROT;Acc:Q12947]	NRB
K03E6.1	lim-6	ENSP00000343711	2e-51	LMX1B	LIM homeobox transcription factor 1 beta (LIM/homeobox protein LMX1B) (LIM-homeobox protein 1.2) (LMX-1.2). [Source:Uniprot/SWISSPROT;Acc:O60663]	44
K04C1.3		NF
K04C2.6	med-2	ENSP00000341619	8.2e-21	GATA3	Trans-acting T-cell specific transcription factor GATA-3. [Source:Uniprot/SWISSPROT;Acc:P23771]	NRB
K05C4.6	hmp-2	ENSP00000344456	8.5E-85	CTNNB1	beta-catenin	35
K05F1.5		ENSP00000274507	3.7e-10	LECT2	Leukocyte cell-derived chemotaxin 2 precursor (hLECT2). [Source:Uniprot/SWISSPROT;Acc:O14960]	NRB
K06A1.1		ENSP00000263543	1.8e-55	TFAP2E	transcription factor AP-2 epsilon (activating enhancer binding protein 2 epsilon) [Source:RefSeq_peptide;Acc:NP_848643]	NRB
K06A1.4	nhr-22	ENSP00000339908	2.8e-36	N/A	Hepatocyte nuclear factor 4-alpha (HNF-4-alpha) (Transcription factor HNF-4) (Transcription factor 14). [Source:Uniprot/SWISSPROT;Acc:P41235]	NRB
K06B4.1	nhr-51	ENSP00000271387	8.9e-16	RXRG	Retinoic acid receptor RXR-gamma (Retinoid X receptor gamma). [Source:Uniprot/SWISSPROT;Acc:P48443]	NRB
K06B4.10	nhr-199	ENSP00000339908	2.8e-36	N/A	Hepatocyte nuclear factor 4-alpha (HNF-4-alpha) (Transcription factor HNF-4) (Transcription factor 14). [Source:Uniprot/SWISSPROT;Acc:P41235]	NRB
K06B4.11	nhr-53	ENSP00000339908	2.8e-36	N/A	Hepatocyte nuclear factor 4-alpha (HNF-4-alpha) (Transcription factor HNF-4) (Transcription factor 14). [Source:Uniprot/SWISSPROT;Acc:P41235]	NRB
K06B4.2	nhr-52	ENSP00000315442	1.6e-11	N/A	Bile acid receptor (Farnesoid X-activated receptor) (Farnesol receptor HRR-1) (Retinoid X receptor-interacting protein 14) (RXR-interacting protein 14). [Source:Uniprot/SWISSPROT;Acc:Q96RI1]	NRB
K06B4.5	nhr-196	ENSP00000339908	2.8e-36	N/A	Hepatocyte nuclear factor 4-alpha (HNF-4-alpha) (Transcription factor HNF-4) (Transcription factor 14). [Source:Uniprot/SWISSPROT;Acc:P41235]	NRB
K06B4.6	nhr-268	ENSP00000343698	3.7e-14	N/A	Retinoic acid receptor gamma-2 (RAR-gamma-2). [Source:Uniprot/SWISSPROT;Acc:P22932]	NRB
K06B4.7	nhr-197	ENSP00000343698	3.7e-14	N/A	Retinoic acid receptor gamma-2 (RAR-gamma-2). [Source:Uniprot/SWISSPROT;Acc:P22932]	NRB
K06B4.8	nhr-198	ENSP00000352077	2.8e-13	N/A	Estrogen-related receptor gamma (Estrogen receptor related protein 3) (ERR gamma-2). [Source:Uniprot/SWISSPROT;Acc:P62508]	NRB
K06B9.5	pax-2	ENSP00000347385	3.1e-55	PAX2	Paired box protein Pax-2. [Source:Uniprot/SWISSPROT;Acc:Q02962]	NRB
K07C11.1	pax-1	ENSP00000246010	2.6e-48	PAX1	Paired box protein Pax-1 (HUP48). [Source:Uniprot/SWISSPROT;Acc:P15863]	NRB
K08A2.5	nhr-88	ENSP00000339908	2.8e-36	N/A	Hepatocyte nuclear factor 4-alpha (HNF-4-alpha) (Transcription factor HNF-4) (Transcription factor 14). [Source:Uniprot/SWISSPROT;Acc:P41235]	NRB
K08A8.2	sox-2	ENSP00000323588	1.7e-41	SOX2	Transcription factor SOX-2. [Source:Uniprot/SWISSPROT;Acc:P48431]	68
K08B12.2		ENSP00000259622	3e-14	DMRT2	Doublesex-and mab-3-related transcription factor 2 (Doublesex-like 2 protein) (DSXL-2). [Source:Uniprot/SWISSPROT;Acc:Q9Y5R5]	NRB
K08B4.1	lag-1	ENSP00000354528	5.1e-123	RBPSUH	Recombining binding protein suppressor of hairless (J kappa- recombination signal binding protein) (RBP-J kappa) (RBP-J) (RBP-JK) (CBF-1). [Source:Uniprot/SWISSPROT;Acc:Q06330]	61
K08F8.2	atf-2	ENSP00000297689	3.1e-13	NFIL3	nuclear factor, interleukin 3 regulated [Source:RefSeq_peptide;Acc:NP_005375]	NRB
K08H2.8	nhr-32	ENSP00000346339	2e-10	HNF4G	Hepatocyte nuclear factor 4-gamma (HNF-4-gamma). [Source:Uniprot/SWISSPROT;Acc:Q14541]	NRB
K09A11.1		ENSP00000216268	3.6e-05	ZBED4	Zinc finger BED domain containing protein 4. [Source:Uniprot/SWISSPROT;Acc:O75132]	25
K09H9.7		ENSP00000243643	5.1e-05	ZNF415	zinc finger protein 415 [Source:RefSeq_peptide;Acc:NP_060825]	NRB
K10B3.5		ENSP00000301744	0.0062	ZNF597	Zinc finger protein 597. [Source:Uniprot/SWISSPROT;Acc:Q96LX8]	NRB
K10C3.6	nhr-49	ENSP00000346339	2e-10	HNF4G	Hepatocyte nuclear factor 4-gamma (HNF-4-gamma). [Source:Uniprot/SWISSPROT;Acc:Q14541]	NRB
K10D2.3		ENSP00000311339	5.4e-82	ZCCHC6	Zinc finger CCHC domain containing protein 6. [Source:Uniprot/SWISSPROT;Acc:Q5VYS8]	28
K10G6.1	lin-31	ENSP00000306807	2.2e-50	FOXB1	Forkhead box protein B1 (Transcription factor FKH-5). [Source:Uniprot/SWISSPROT;Acc:Q99853]	78
K10G6.3	sea-2	ENSP00000353758	1.6e-05	N/A	Myeloid/lymphoid or mixed-lineage leukemia protein 2 (ALL1-related protein). [Source:Uniprot/SWISSPROT;Acc:O14686]	NRB
K11D12.12		ENSP00000258963	1.1e-05	ZNF161	Zinc finger protein 161 (Putative transcription factor DB1). [Source:Uniprot/SWISSPROT;Acc:Q14119]	NRB
K11D2.4		ENSP00000309784	9.9e-24	ZNF32	Zinc finger protein 32 (Zinc finger protein KOX30) (Fragment). [Source:Uniprot/SWISSPROT;Acc:P17041]	NRB
K11E4.5	nhr-71	ENSP00000339908	2.8e-36	N/A	Hepatocyte nuclear factor 4-alpha (HNF-4-alpha) (Transcription factor HNF-4) (Transcription factor 14). [Source:Uniprot/SWISSPROT;Acc:P41235]	NRB
K11G9.4	egl-46	ENSP00000306523	3.8e-23	INSM2	insulinoma-associated protein IA-6 [Source:RefSeq_peptide;Acc:NP_115983]	36
K11H3.4		ENSP00000276116	0.016	ACRC	ACRC protein [Source:RefSeq_peptide;Acc:NP_443189]	NRB
K12H4.1	ceh-26	ENSP00000261454	7e-53	PROX1	Homeobox prospero-like protein PROX1 (PROX 1). [Source:Uniprot/SWISSPROT;Acc:Q92786]	54
K12H6.1	nhr-119	ENSP00000230234	5.1e-08	RXRB	Retinoic acid receptor RXR-beta (Retinoid X receptor beta). [Source:Uniprot/SWISSPROT;Acc:P28702]	NRB
K12H6.12		ENSP00000340524	1.4e-06	N/A		NRB
M01E11.5	cey-3	ENSP00000163282	5.7e-25	NSEP1	Nuclease sensitive element binding protein 1 (Y-box binding protein-1) (Y-box transcription factor) (YB-1) (CCAAT-binding transcription factor I subunit A) (CBF-A) (Enhancer factor I subunit A) (EFI-A) (DNA-binding protein B) (DBPB). [Source:Uniprot/SWISSPROT;Acc:P67809]	NRB
M02H5.1	nhr-99	ENSP00000264330	4.1e-16	RARB	Retinoic acid receptor beta (RAR-beta) (RAR-epsilon) (HBV-activated protein). [Source:Uniprot/SWISSPROT;Acc:P10826]	NRB
M02H5.3	nhr-201	ENSP00000346339	2e-10	HNF4G	Hepatocyte nuclear factor 4-gamma (HNF-4-gamma). [Source:Uniprot/SWISSPROT;Acc:Q14541]	NRB
M02H5.4	nhr-202	ENSP00000339908	2.8e-36	N/A	Hepatocyte nuclear factor 4-alpha (HNF-4-alpha) (Transcription factor HNF-4) (Transcription factor 14). [Source:Uniprot/SWISSPROT;Acc:P41235]	NRB
M02H5.5	nhr-203	ENSP00000346339	2e-10	HNF4G	Hepatocyte nuclear factor 4-gamma (HNF-4-gamma). [Source:Uniprot/SWISSPROT;Acc:Q14541]	NRB
M02H5.6	nhr-98	ENSP00000299224	1.2e-12	N/A	Photoreceptor-specific nuclear receptor (Retina-specific nuclear receptor). [Source:Uniprot/SWISSPROT;Acc:Q9Y5X4]	NRB
M02H5.7	nhr-123	ENSP00000333275	7.8e-12	N/A	Orphan nuclear receptor TR2. [Source:Uniprot/SWISSPROT;Acc:P13056]	NRB
M03D4.4		ENSP00000345514	1.1e-38	N/A	Zinc finger protein 331 (Zinc finger protein 463) (C2H2-like zinc finger protein rearranged in thyroid adenomas). [Source:Uniprot/SWISSPROT;Acc:Q9NQX6]	NRB
M04B2.1	mep-1	ENSP00000292733	2.2e-34	N/A	Positive cofactor 2 glutamine/Q-rich-associated protein (PC2 glutamine/Q-rich-associated protein) (TPA-inducible gene-1) (TIG-1) (Activator-recruited cofactor 105 kDa component) (ARC105) (CTG repeat protein 7a). [Source:Uniprot/SWISSPROT;Acc:Q96RN5]	NRB
M04G12.4		ENSP00000323172	0.0009	N/A	Nuclear receptor corepressor 1 (N-CoR1) (N-CoR). [Source:Uniprot/SWISSPROT;Acc:O75376]	NRB
M05B5.5	hlh-2	ENSP00000262965	1.9e-24	TCF3	Transcription factor E2-alpha (Immunoglobulin enhancer binding factor E12/E47) (Transcription factor-3) (TCF-3) (Immunoglobulin transcription factor-1) (Transcription factor ITF-1) (Kappa-E2-binding factor). [Source:Uniprot/SWISSPROT;Acc:P15923]	38
M142.4	vab-7	ENSP00000312385	1.5e-28	EVX2	Homeobox even-skipped homolog protein 2 (EVX-2). [Source:Uniprot/SWISSPROT;Acc:Q03828]	NRB
M163.2		ENSP00000265526	2.7e-05	GLI3	Zinc finger protein GLI3. [Source:Uniprot/SWISSPROT;Acc:P10071]	NRB
M18.8		ENSP00000342781	9.8e-69	ZDHHC6	Zinc finger DHHC domain containing protein 6 (Zinc finger protein 376) (Transmembrane protein H4). [Source:Uniprot/SWISSPROT;Acc:Q9H6R6]	NRB
M6.3	pha-2	ENSP00000282728	4.8e-24	HHEX	Homeobox protein PRH (Hematopoietically expressed homeobox) (Homeobox protein HEX). [Source:Uniprot/SWISSPROT;Acc:Q03014]	60
R02C2.4	nhr-204	ENSP00000271387	8.9e-16	RXRG	Retinoic acid receptor RXR-gamma (Retinoid X receptor gamma). [Source:Uniprot/SWISSPROT;Acc:P48443]	NRB
R02D1.1	nhr-125	ENSP00000349164	1.2e-11	N/A	Nuclear receptor ROR-gamma (Nuclear receptor RZR-gamma). [Source:Uniprot/SWISSPROT;Acc:P51449]	NRB
R02D3.7		ENSP00000302222	0.0079	N/A		NRB
R03C1.3	cog-1	ENSP00000295886	3.4e-28	NKX6-1	Homeobox protein Nkx-6.1. [Source:Uniprot/SWISSPROT;Acc:P78426]	34
R03E1.4		ENSP00000353132	0.00032	DMBX1	diencephalon/mesencephalon homeobox 1 isoform a [Source:RefSeq_peptide;Acc:NP_757379]	NRB
R03E9.1	mdl-1	ENSP00000331152	7.9e-18	N/A	MAX interacting protein 1 (MXI1 protein). [Source:Uniprot/SWISSPROT;Acc:P50539]	36
R04A9.5		ENSP00000050961	0.015	ZFHX4	zinc finger homeodomain 4 [Source:RefSeq_peptide;Acc:NP_078997]	NRB
R04B5.3	nhr-205	ENSP00000335676	8.1e-34	RXRA	Retinoic acid receptor RXR-alpha (Retinoid X receptor alpha). [Source:Uniprot/SWISSPROT;Acc:P19793]	NRB
R04B5.4	nhr-12	ENSP00000352900	2.8e-15	N/A	Retinoic acid receptor RXR-gamma (Retinoid X receptor gamma). [Source:Uniprot/SWISSPROT;Acc:P48443]	NRB
R05D11.1	smad-1	ENSP00000239886	1.1e-53	SMAD9	Mothers against decapentaplegic homolog 9 (SMAD 9) (Mothers against DPP homolog 9) (Smad9) (Madh6). [Source:Uniprot/SWISSPROT;Acc:O15198]	NRB
R05D3.3		ENSP00000265827	2.4e-05	N/A		NRB
R06C7.9		ENSP00000262894	1.1e-17	ZNF225	Zinc finger protein 225. [Source:Uniprot/SWISSPROT;Acc:Q9UK10]	NRB
R06F6.6		ENSP00000297537	4.8e-14	GBX1	Homeobox protein GBX-1 (Gastrulation and brain-specific homeobox protein 1) (Fragment). [Source:Uniprot/SWISSPROT;Acc:Q14549]	NRB
R07B1.1	vab-15	ENSP00000295284	8.9e-33	MSX1	Homeobox protein MSX-1 (Hox-7). [Source:Uniprot/SWISSPROT;Acc:P28360]	62
R07B7.13	nhr-206	ENSP00000350815	1e-22	NR3C2	Mineralocorticoid receptor (MR). [Source:Uniprot/SWISSPROT;Acc:P08235]	NRB
R07B7.14	nhr-207	ENSP00000253727	6.7e-05	NR1H2	Oxysterols receptor LXR-beta (Liver X receptor beta) (Nuclear orphan receptor LXR-beta) (Ubiquitously-expressed nuclear receptor) (Nuclear receptor NER). [Source:Uniprot/SWISSPROT;Acc:P55055]	NRB
R07B7.15	nhr-208	ENSP00000342470	0.016	NR1H3	Oxysterols receptor LXR-alpha (Liver X receptor alpha) (Nuclear orphan receptor LXR-alpha). [Source:Uniprot/SWISSPROT;Acc:Q13133]	NRB
R07B7.16	nhr-209	ENSP00000236914	2.4e-20	N/A	Orphan nuclear receptor NR5A2 (Alpha-1-fetoprotein transcription factor) (Hepatocytic transcription factor) (B1-binding factor) (hB1F) (CYP7A promoter binding factor). [Source:Uniprot/SWISSPROT;Acc:O00482]	NRB
R07E5.5		ENSP00000322697	1.3e-05	ZNF322A	zinc finger protein 322A [Source:RefSeq_peptide;Acc:NP_078915]	NRB
R07H5.10		ENSP00000350359	1.4e-05	CREB5	cAMP response element binding protein 5 (CRE-BPa). [Source:Uniprot/SWISSPROT;Acc:Q02930]	NRB
R08B4.2		ENSP00000005545	1.1e-24	ARX	Homeobox protein ARX (Aristaless-related homeobox). [Source:Uniprot/SWISSPROT;Acc:Q96QS3]	44
R08E3.4		ENSP00000325123	1.3e-18	ZSCAN2	Zinc finger and SCAN domain containing protein 2 (Zinc finger protein 29 homolog) (Zfp-29). [Source:Uniprot/SWISSPROT;Acc:Q7Z7L9]	NRB
R08H2.9	nhr-269	ENSP00000325819	1e-54	NR2F1	COUP transcription factor 1 (COUP-TF1) (COUP-TF I) (V-ERBA related protein EAR-3). [Source:Uniprot/SWISSPROT;Acc:P10589]	NRB
R09G11.2	nhr-1	ENSP00000339908	2.8e-36	N/A	Hepatocyte nuclear factor 4-alpha (HNF-4-alpha) (Transcription factor HNF-4) (Transcription factor 14). [Source:Uniprot/SWISSPROT;Acc:P41235]	NRB
R10D12.2	dpr-1	ENSP00000000442	7.2e-13	ESRRA	Steroid hormone receptor ERR1 (Estrogen-related receptor, alpha) (ERR- alpha) (Estrogen receptor-like 1). [Source:Uniprot/SWISSPROT;Acc:P11474]	NRB
R10E4.11		ENSP00000349604	3.9e-08	N/A	zinc finger protein 485 [Source:RefSeq_peptide;Acc:NP_660355]	NRB
R11E3.5	nhr-104	ENSP00000312987	5.2e-69	HNF4A	Hepatocyte nuclear factor 4-alpha (HNF-4-alpha) (Transcription factor HNF-4) (Transcription factor 14). [Source:Uniprot/SWISSPROT;Acc:P41235]	NRB
R11E3.6	eor-1	ENSP00000340307	2.8e-43	MYNN	myoneurin [Source:RefSeq_peptide;Acc:NP_061127]	NRB
R11G11.1	nhr-132	ENSP00000335087	9.9e-13	N/A	Nuclear receptor ROR-alpha (Nuclear receptor RZR-alpha). [Source:Uniprot/SWISSPROT;Acc:P35398]	NRB
R11G11.12	nhr-210	ENSP00000259458	2.3e-14	NR5A1	Steroidogenic factor 1 (STF-1) (SF-1) (Adrenal 4 binding protein) (Steroid hormone receptor Ad4BP) (Fushi tarazu factor homolog 1). [Source:Uniprot/SWISSPROT;Acc:Q13285]	NRB
R11G11.2	nhr-58	ENSP00000343698	3.7e-14	N/A	Retinoic acid receptor gamma-2 (RAR-gamma-2). [Source:Uniprot/SWISSPROT;Acc:P22932]	NRB
R12B2.1	sma-4	ENSP00000341551	5e-92	SMAD4	Mothers against decapentaplegic homolog 4	46
R13.1		ENSP00000265346	1.9e-10	N/A	PIAS-like protein Zimp7. [Source:Uniprot/SWISSPROT;Acc:Q8NF64]	NRB
R13.2		ENSP00000263333	3.3e-10	N/A	Paired box protein Pax-8. [Source:Uniprot/SWISSPROT;Acc:Q06710]	NRB
R13A5.5	ceh-13	ENSP00000355140	1.7e-27	HOXB1	Homeobox protein Hox-B1 (Hox-2I). [Source:Uniprot/SWISSPROT;Acc:P14653]	NRB
R13D11.8	nhr-270	ENSP00000339908	2.8e-36	N/A	Hepatocyte nuclear factor 4-alpha (HNF-4-alpha) (Transcription factor HNF-4) (Transcription factor 14). [Source:Uniprot/SWISSPROT;Acc:P41235]	NRB
R13F6.5		ENSP00000315516	1.3e-21	ZDHHC21	Zinc finger DHHC domain containing protein 21	NRB
R13F6.9	sma-3	ENSP00000231589	1.7e-97	SMAD5	Mothers against decapentaplegic homolog 5 (SMAD 5) (Mothers against DPP homolog 5) (Smad5) (hSmad5) (JV5-1). [Source:Uniprot/SWISSPROT;Acc:Q99717]	NRB
R13H8.1	daf-16	ENSP00000339527	8.9e-46	FOXO3A	Forkhead box protein O3A (Forkhead in rhabdomyosarcoma-like 1) (AF6q21 protein). [Source:Uniprot/SWISSPROT;Acc:O43524]	37
R144.3		ENSP00000312587	1.4e-29	N/A		47
R151.8		ENSP00000348903	9.1e-05	N/A	Zonadhesin precursor. [Source:Uniprot/SWISSPROT;Acc:Q9Y493]	NRB
R53.3	egl-43	ENSP00000270722	1.3e-47	PRDM16	PR-domain zinc finger protein 16 (Transcription factor MEL1). [Source:Uniprot/SWISSPROT;Acc:Q9HAZ2]	NRB
R74.3	xbp-1	ENSP00000216037	8e-17	XBP1	X box binding protein-1 (XBP-1) (Tax-responsive element-binding protein 5). [Source:Uniprot/SWISSPROT;Acc:P17861]	50
T01B10.4	nhr-14	ENSP00000343807	1.7e-22	N/A	Hepatocyte nuclear factor 4-alpha (HNF-4-alpha) (Transcription factor HNF-4) (Transcription factor 14). [Source:Uniprot/SWISSPROT;Acc:P41235]	NRB
T01C1.3		ENSP00000352150	5.7e-13	N/A	ligand-dependent corepressor [Source:RefSeq_peptide;Acc:NP_115816]	51
T01D3.2		ENSP00000348460	4.1e-27	NPAS3	Neuronal PAS domain protein 3 (Neuronal PAS3) (Member of PAS protein 6) (MOP6). [Source:Uniprot/SWISSPROT;Acc:Q8IXF0]	NRB
T01E8.2	ref-1	ENSP00000322097	3.4e-07	N/A	tetra-peptide repeat homeobox-like (TPRXL) on chromosome 3 [Source:RefSeq_dna;Acc:NR_002223]	NRB
T01G6.2	nhr-131	ENSP00000320447	9.5e-18	NR2C2	Orphan nuclear receptor TR4 (Orphan nuclear receptor TAK1). [Source:Uniprot/SWISSPROT;Acc:P49116]	NRB
T01G6.4	nhr-106	ENSP00000339908	2.8e-36	N/A	Hepatocyte nuclear factor 4-alpha (HNF-4-alpha) (Transcription factor HNF-4) (Transcription factor 14). [Source:Uniprot/SWISSPROT;Acc:P41235]	NRB
T01G6.5	nhr-211	ENSP00000346339	2e-10	HNF4G	Hepatocyte nuclear factor 4-gamma (HNF-4-gamma). [Source:Uniprot/SWISSPROT;Acc:Q14541]	NRB
T01G6.6	nhr-212	ENSP00000346339	2e-10	HNF4G	Hepatocyte nuclear factor 4-gamma (HNF-4-gamma). [Source:Uniprot/SWISSPROT;Acc:Q14541]	NRB
T01G6.7	nhr-55	ENSP00000320447	9.5e-18	NR2C2	Orphan nuclear receptor TR4 (Orphan nuclear receptor TAK1). [Source:Uniprot/SWISSPROT;Acc:P49116]	NRB
T01G6.8	nhr-130	ENSP00000261523	3.3e-11	RORA	Nuclear receptor ROR-alpha (Nuclear receptor RZR-alpha). [Source:Uniprot/SWISSPROT;Acc:P35398]	NRB
T02E1.3		ENSP00000309052	3.4e-08	CATSPER1	sperm-associated cation channel 1 [Source:RefSeq_peptide;Acc:NP_444282]	NRB
T03E6.3	nhr-271	ENSP00000291442	2.3e-07	NR2F6	Orphan nuclear receptor EAR-2 (V-erbA related protein EAR-2). [Source:Uniprot/SWISSPROT;Acc:P10588]	NRB
T03F6.2	dnj-17	ENSP00000343728	3.3e-75	N/A	DnaJ homology subfamily A member 5 isoform 1 [Source:RefSeq_peptide;Acc:NP_919259]	31
T03G6.2	nhr-40	ENSP00000339908	2.8e-36	N/A	Hepatocyte nuclear factor 4-alpha (HNF-4-alpha) (Transcription factor HNF-4) (Transcription factor 14). [Source:Uniprot/SWISSPROT;Acc:P41235]	NRB
T04C10.4	atf-5	ENSP00000326863	1.2e-08	N/A
T04D1.4		ENSP00000307304	0	CHD7	Chromodomain-helicase-DNA-binding protein 7 (CHD-7) (Fragment). [Source:Uniprot/SWISSPROT;Acc:Q9P2D1]	37
T04G9.1		ENSP00000290632	7.1e-05	THH	Trichohyalin. [Source:Uniprot/SWISSPROT;Acc:Q07283]	NRB
T05A10.1	sma-9	ENSP00000353758	1.6e-05	N/A	Myeloid/lymphoid or mixed-lineage leukemia protein 2 (ALL1-related protein). [Source:Uniprot/SWISSPROT;Acc:O14686]	NRB
T05A7.4	hmg-11	ENSP00000346658	7.5e-08	N/A	high mobility group AT-hook 2 isoform b [Source:RefSeq_peptide;Acc:NP_003475]	NRB
T05B4.2	nhr-57	ENSP00000352077	2.8e-13	N/A	Estrogen-related receptor gamma (Estrogen receptor related protein 3) (ERR gamma-2). [Source:Uniprot/SWISSPROT;Acc:P62508]	NRB
T05C1.4		ENSP00000306522	4.9e-16	CAMTA1	calmodulin-binding transcription activator 1 [Source:RefSeq_peptide;Acc:NP_056030]	NRB
T05C3.1	nhr-279	NF
T05G11.1		ENSP00000252463	8e-05	ZNF206	Zinc finger protein 206 (Zinc finger and SCAN domain containing protein 10). [Source:Uniprot/SWISSPROT;Acc:Q96SZ4]	NRB
T05G5.2	hlh-4	ENSP00000266744	1e-08	ASCL1	Achaete-scute homolog 1 (HASH1). [Source:Uniprot/SWISSPROT;Acc:P50553]	NRB
T06C12.13	nhr-213	ENSP00000271387	8.9e-16	RXRG	Retinoic acid receptor RXR-gamma (Retinoid X receptor gamma). [Source:Uniprot/SWISSPROT;Acc:P48443]	NRB
T06C12.6	nhr-102	ENSP00000339908	2.8e-36	N/A	Hepatocyte nuclear factor 4-alpha (HNF-4-alpha) (Transcription factor HNF-4) (Transcription factor 14). [Source:Uniprot/SWISSPROT;Acc:P41235]	NRB
T06C12.7	nhr-84	ENSP00000332695	1.2e-16	RARG	Retinoic acid receptor gamma-2 (RAR-gamma-2). [Source:Uniprot/SWISSPROT;Acc:P22932]	NRB
T06G6.5		ENSP00000354686	4.2e-10	ZNF652	zinc finger protein 652 [Source:RefSeq_peptide;Acc:NP_055712]	NRB
T07C12.11		ENSP00000301962	4.2e-14	USP42	Ubiquitin carboxyl-terminal hydrolase 42 (EC 3.1.2.15) (Ubiquitin thiolesterase 42) (Ubiquitin-specific processing protease 42) (Deubiquitinating enzyme 42) (Fragment). [Source:Uniprot/SWISSPROT;Acc:Q9H9J4]	NRB
T07C4.2	tbx-8	ENSP00000271394	3.4e-37	TBX19	T-box transcription factor TBX19 (T-box protein 19) (T-box factor, pituitary). [Source:Uniprot/SWISSPROT;Acc:O60806]	NRB
T07C4.6	tbx-9	ENSP00000240335	3.2e-36	TBX4	T-box transcription factor TBX4 (T-box protein 4). [Source:Uniprot/SWISSPROT;Acc:P57082]	NRB
T07C5.2	nhr-272	ENSP00000335676	8.1e-34	RXRA	Retinoic acid receptor RXR-alpha (Retinoid X receptor alpha). [Source:Uniprot/SWISSPROT;Acc:P19793]	NRB
T07C5.3	nhr-214	NF
T07C5.4	nhr-215	ENSP00000312472	2.9e-05	N/A	Peroxisome proliferator activated receptor gamma (PPAR-gamma). [Source:Uniprot/SWISSPROT;Acc:P37231]	NRB
T07C5.5	nhr-26	ENSP00000259458	2.3e-14	NR5A1	Steroidogenic factor 1 (STF-1) (SF-1) (Adrenal 4 binding protein) (Steroid hormone receptor Ad4BP) (Fushi tarazu factor homolog 1). [Source:Uniprot/SWISSPROT;Acc:Q13285]	NRB
T07D10.3		ENSP00000262383	1.9e-16	ZNF423	zinc finger protein 423 [Source:RefSeq_peptide;Acc:NP_055884]	NRB
T07F8.4		ENSP00000346400	1.2e-27	N/A	mesoderm induction early response 1 [Source:RefSeq_peptide;Acc:NP_065999]	33
T07G12.10	zim-2	ENSP00000264674	0.0036	EVI1	Ecotropic virus integration 1 site protein. [Source:Uniprot/SWISSPROT;Acc:Q03112]	NRB
T07G12.11	zim-3	ENSP00000289816	0.00086	ZFP276	Zinc finger protein 276 homolog (Zfp-276). [Source:Uniprot/SWISSPROT;Acc:Q8N554]	NRB
T07G12.12	him-8	ENSP00000295321	2.2e-73	N/A		NRB
T07G12.13		NF
T08D10.1	tag-295	ENSP00000229418	2.1e-15	N/A	CCAAT-binding transcription factor subunit B (CBF-B) (NF-Y protein chain A) (NF-YA) (CAAT-box DNA binding protein subunit A). [Source:Uniprot/SWISSPROT;Acc:P23511]	46
T08G5.7		ENSP00000342847	0.0022	N/A	OTTHUMP00000016826. [Source:Uniprot/SPTREMBL;Acc:Q5W0B2]	NRB
T08H4.3	ast-1	ENSP00000339627	9.6e-55	FLI1	Friend leukemia integration 1 transcription factor (Fli-1 proto- oncogene) (ERGB transcription factor). [Source:Uniprot/SWISSPROT;Acc:Q01543]	74
T09A12.4	nhr-66	ENSP00000230234	5.1e-08	RXRB	Retinoic acid receptor RXR-beta (Retinoid X receptor beta). [Source:Uniprot/SWISSPROT;Acc:P28702]	NRB
T09A5.12		ENSP00000252463	8e-05	ZNF206	Zinc finger protein 206 (Zinc finger and SCAN domain containing protein 10). [Source:Uniprot/SWISSPROT;Acc:Q96SZ4]	NRB
T09D3.4	nhr-216	ENSP00000230234	5.1e-08	RXRB	Retinoic acid receptor RXR-beta (Retinoid X receptor beta). [Source:Uniprot/SWISSPROT;Acc:P28702]	NRB
T09E11.2	nhr-217	ENSP00000261532	1.3e-16	ESRRB	Steroid hormone receptor ERR2 (Estrogen-related receptor, beta) (ERR- beta) (Estrogen receptor-like 2) (ERR beta-2). [Source:Uniprot/SWISSPROT;Acc:O95718]	NRB
T09F3.1		ENSP00000343529	2.6e-06	N/A	PREDICTED: similar to MGC53446 protein [Source:RefSeq_peptide_predicted;Acc:XP_372535]	NRB
T10B11.3	ztf-4	ENSP00000319690	0.0075	HNRPC	Heterogeneous nuclear ribonucleoproteins C1/C2 (hnRNP C1 / hnRNP C2). [Source:Uniprot/SWISSPROT;Acc:P07910]	NRB
T10D4.6		ENSP00000322097	3.4e-07	N/A	tetra-peptide repeat homeobox-like (TPRXL) on chromosome 3 [Source:RefSeq_dna;Acc:NR_002223]	NRB
T10G3.5	eea-1	ENSP00000317955	0.057	EEA1	Early endosome antigen 1 (Endosome-associated protein p162) (Zinc finger FYVE domain containing protein 2). [Source:Uniprot/SWISSPROT;Acc:Q15075]	26
T11A5.1		NF
T11G6.8		ENSP00000199814	5.9e-117	RBM22	RNA binding motif protein 22 [Source:RefSeq_peptide;Acc:NP_060517]	52
T12C9.1	nhr-273	ENSP00000339908	2.8e-36	N/A	Hepatocyte nuclear factor 4-alpha (HNF-4-alpha) (Transcription factor HNF-4) (Transcription factor 14). [Source:Uniprot/SWISSPROT;Acc:P41235]	NRB
T12C9.5	nhr-109	ENSP00000339908	2.8e-36	N/A	Hepatocyte nuclear factor 4-alpha (HNF-4-alpha) (Transcription factor HNF-4) (Transcription factor 14). [Source:Uniprot/SWISSPROT;Acc:P41235]	NRB
T12C9.6	nhr-16	ENSP00000299224	1.2e-12	N/A	Photoreceptor-specific nuclear receptor (Retina-specific nuclear receptor). [Source:Uniprot/SWISSPROT;Acc:Q9Y5X4]	NRB
T12D8.1	tag-350	ENSP00000301067	6.9e-158	MLL2	Myeloid/lymphoid or mixed-lineage leukemia protein 2 (ALL1-related protein). [Source:Uniprot/SWISSPROT;Acc:O14686]	NRB
T13C5.4		ENSP00000221996	1.6e-17	CRX	Cone-rod homeobox protein. [Source:Uniprot/SWISSPROT;Acc:O43186]	NRB
T13F3.2	nhr-218	ENSP00000352900	2.8e-15	N/A	Retinoic acid receptor RXR-gamma (Retinoid X receptor gamma). [Source:Uniprot/SWISSPROT;Acc:P48443]	NRB
T13F3.3	nhr-127	ENSP00000329908	4.3e-09	NR2F2	COUP transcription factor 2 (COUP-TF2) (COUP-TF II) (Apolipoprotein AI regulatory protein-1) (ARP-1). [Source:Uniprot/SWISSPROT;Acc:P24468]	NRB
T14F9.4	peb-1	ENSP00000285243	0.016	N/A		NRB
T14F9.5	lin-32	ENSP00000302216	5.3e-17	ATOH1	Atonal protein homolog 1 (Helix-loop-helix protein hATH-1). [Source:Uniprot/SWISSPROT;Acc:Q92858]	NRB
T14G12.4	fkh-2	ENSP00000339004	3.5e-45	FOXG1C	Forkhead box protein G1C (Forkhead-related protein FKHL3) (HFK3) (Fragment). [Source:Uniprot/SWISSPROT;Acc:Q14488]	68
T15D6.6	nhr-77	ENSP00000235480	2.4e-15	N/A	Orphan nuclear receptor NR5A2 (Alpha-1-fetoprotein transcription factor) (Hepatocytic transcription factor) (B1-binding factor) (hB1F) (CYP7A promoter binding factor). [Source:Uniprot/SWISSPROT;Acc:O00482]	NRB
T15H9.3	hlh-6	ENSP00000318846	5.5e-17	ASCL3	Achaete-scute homolog 3 (bHLH transcriptional regulator Sgn-1). [Source:Uniprot/SWISSPROT;Acc:Q9NQ33]	40
T18D3.2	odr-7	ENSP00000230083	2.1e-12	NR2E1	Orphan nuclear receptor NR2E1 (Nuclear receptor TLX) (Tailless homolog) (Tll) (hTll). [Source:Uniprot/SWISSPROT;Acc:Q9Y466]	NRB
T18D3.7		ENSP00000261489	1.5e-14	N/A	TSC22 domain family protein 1 (Transforming growth factor beta 1 induced transcript 4 protein) (Regulatory protein TSC-22) (TGFB stimulated clone 22 homolog) (Cerebral protein-2). [Source:Uniprot/SWISSPROT;Acc:Q15714]	NRB
T19A5.4	nhr-44	ENSP00000339908	2.8e-36	N/A	Hepatocyte nuclear factor 4-alpha (HNF-4-alpha) (Transcription factor HNF-4) (Transcription factor 14). [Source:Uniprot/SWISSPROT;Acc:P41235]	NRB
T19A5.5	nhr-219	ENSP00000354274	5.3e-11	N/A	Glucocorticoid receptor (GR). [Source:Uniprot/SWISSPROT;Acc:P04150]	NRB
T19B10.11	mxl-1	ENSP00000351490	2.5e-20	MAX	Max protein (Myc associated factor X). [Source:Uniprot/SWISSPROT;Acc:P61244]	NRB
T19E7.2	skn-1	ENSP00000234401	7.3e-07	NFE2L2	Nuclear factor erythroid 2 related factor 2 (NF-E2 related factor 2) (NFE2-related factor 2) (Nuclear factor, erythroid derived 2, like 2) (HEBP1). [Source:Uniprot/SWISSPROT;Acc:Q16236]	22
T19H12.8	nhr-220	ENSP00000335087	9.9e-13	N/A	Nuclear receptor ROR-alpha (Nuclear receptor RZR-alpha). [Source:Uniprot/SWISSPROT;Acc:P35398]	NRB
T20B12.6	mml-1	ENSP00000312834	1.6e-56	N/A	MondoA [Source:RefSeq_peptide;Acc:NP_055753]	31
T20B12.8	hmg-4	ENSP00000278412	2.1e-142	SSRP1	Structure-specific recognition protein 1 (SSRP1) (Recombination signal sequence recognition protein) (T160) (Chromatin-specific transcription elongation factor 80 kDa subunit) (FACT 80 kDa subunit). [Source:Uniprot/SWISSPROT;Acc:Q08945]	41
T20F7.1		ENSP00000341190	2.3e-06	N/A	titin isoform novex-3 [Source:RefSeq_peptide;Acc:NP_596870]	NRB
T20H4.2		ENSP00000260970	7.7e-07	PPIG	Peptidyl-prolyl cis-trans isomerase G (EC 5.2.1.8) (Peptidyl-prolyl isomerase G) (PPIase G) (Rotamase G) (Cyclophilin G) (Clk associating RS-cyclophilin) (CARS-cyclophilin) (CARS-Cyp) (SRcyp) (CASP10). [Source:Uniprot/SWISSPROT;Acc:Q13427]	NRB
T22B7.1	egl-13	ENSP00000344078	7.1e-48	N/A	Transcription factor SOX-6	66
T22C8.3		ENSP00000302669	5.4e-05	N/A	PR-domain zinc finger protein 10	NRB
T22C8.4		ENSP00000294740	0.00034	ZNF281	Zinc finger protein 281 (Zinc finger DNA binding protein 99) (Transcription factor ZBP-99) (GC-box-binding zinc finger protein 1). [Source:Uniprot/SWISSPROT;Acc:Q9Y2X9]	NRB
T22C8.5		ENSP00000222584	5.3e-35	SP4	Transcription factor Sp4 (SPR-1). [Source:Uniprot/SWISSPROT;Acc:Q02446]	NRB
T22E7.2		ENSP00000283441	1e-18	ZDHHC11	Zinc finger DHHC domain containing protein 11 (Zinc finger protein 399). [Source:Uniprot/SWISSPROT;Acc:Q9H8X9]	30
T22H6.6	gei-3	ENSP00000160740	6.7e-43	CIC	capicua homolog [Source:RefSeq_peptide;Acc:NP_055940]	47
T22H9.4		ENSP00000319651	2.1e-07	DMRTA1	DMRT-like family A1 [Source:RefSeq_peptide;Acc:NP_071443]	NRB
T23D8.8	cfi-1	ENSP00000263620	1.8e-58	ARID3A	AT-rich interactive domain-containing protein 3A (ARID domain- containing protein 3A) (B-cell regulator of IgH transcription) (Bright) (E2F binding protein 1). [Source:Uniprot/SWISSPROT;Acc:Q99856]	43
T23F11.4		ENSP00000337862	0.0013	OVOL1	Putative transcription factor Ovo-like 1 (hOvo1). [Source:Uniprot/SWISSPROT;Acc:O14753]	NRB
T23G4.1	tlp-1	ENSP00000312257	1.4e-09	ZNF503	zinc finger protein 503 [Source:RefSeq_peptide;Acc:NP_116161]	NRB
T23G5.6		ENSP00000217439	5.5e-15	DNTTIP1	Terminal deoxynucleotidyltransferase interacting factor 1 (TdT interacting factor 1) (TdIF1). [Source:Uniprot/SWISSPROT;Acc:Q9H147]	NRB
T23G7.1	dpl-1	ENSP00000352355	2.8e-64	TFDP1	Transcription factor Dp-1 (E2F dimerization partner 1) (DRTF1- polypeptide-1) (DRTF1). [Source:Uniprot/SWISSPROT;Acc:Q14186]	NRB
T23H4.2	nhr-69	ENSP00000343807	1.7e-22	N/A	Hepatocyte nuclear factor 4-alpha (HNF-4-alpha) (Transcription factor HNF-4) (Transcription factor 14). [Source:Uniprot/SWISSPROT;Acc:P41235]	NRB
T24A6.11	nhr-222	ENSP00000236914	2.4e-20	N/A	Orphan nuclear receptor NR5A2 (Alpha-1-fetoprotein transcription factor) (Hepatocytic transcription factor) (B1-binding factor) (hB1F) (CYP7A promoter binding factor). [Source:Uniprot/SWISSPROT;Acc:O00482]	NRB
T24A6.8	nhr-221	ENSP00000336528	1.9e-18	NR1I2	Orphan nuclear receptor PXR (Pregnane X receptor) (Orphan nuclear receptor PAR1) (Steroid and xenobiotic receptor) (SXR). [Source:Uniprot/SWISSPROT;Acc:O75469]	NRB
T24B8.6	hlh-3	ENSP00000266744	1e-08	ASCL1	Achaete-scute homolog 1 (HASH1). [Source:Uniprot/SWISSPROT;Acc:P50553]	37
T24C4.7		ENSP00000320898	0.02	RNF168	ring finger protein 168 [Source:RefSeq_peptide;Acc:NP_689830]	NRB
T24D3.1	med-1	ENSP00000341619	8.2e-21	GATA3	Trans-acting T-cell specific transcription factor GATA-3. [Source:Uniprot/SWISSPROT;Acc:P23771]	NRB
T24H10.7		ENSP00000303315	6.7e-11	JUNB	Transcription factor jun-B. [Source:Uniprot/SWISSPROT;Acc:P17275]	NRB
T26A5.8		ENSP00000277334	8.6e-10	POLE3	DNA polymerase epsilon p17 subunit (DNA polymerase epsilon subunit 3) (Chromatin accessibility complex 17) (HuCHRAC17) (CHRAC-17). [Source:Uniprot/SWISSPROT;Acc:Q9NRF9]	NRB
T26A8.4		ENSP00000253048	1.5e-07	N/A		31
T26C11.1	tbx-41	ENSP00000353365	7.7e-10	N/A	T-brain-1 protein (T-box brain protein 1) (TBR-1) (TES-56). [Source:Uniprot/SWISSPROT;Acc:Q16650]	NRB
T26C11.5	ceh-41	ENSP00000268489	1.9e-05	ATBF1	Alpha-fetoprotein enhancer binding protein (AT motif-binding factor) (AT-binding transcription factor 1). [Source:Uniprot/SWISSPROT;Acc:Q15911]	NRB
T26C11.6	ceh-21	ENSP00000302630	4.7e-29	ONECUT1	Hepatocyte nuclear factor 6 (HNF-6) (One cut domain family member 1). [Source:Uniprot/SWISSPROT;Acc:Q9UBC0]	NRB
T26C11.7	ceh-39	ENSP00000302630	4.7e-29	ONECUT1	Hepatocyte nuclear factor 6 (HNF-6) (One cut domain family member 1). [Source:Uniprot/SWISSPROT;Acc:Q9UBC0]	NRB
T26E4.11	srw-49	ENSP00000312492	0.017	CYSLTR1	Cysteinyl leukotriene receptor 1 (CysLTR1) (Cysteinyl leukotriene D4 receptor) (LTD4 receptor) (HG55) (HMTMF81). [Source:Uniprot/SWISSPROT;Acc:Q9Y271]	NRB
T26E4.16		ENSP00000335676	8.1e-34	RXRA	Retinoic acid receptor RXR-alpha (Retinoid X receptor alpha). [Source:Uniprot/SWISSPROT;Acc:P19793]	NRB
T26E4.8	nhr-223	ENSP00000315442	1.6e-11	N/A	Bile acid receptor (Farnesoid X-activated receptor) (Farnesol receptor HRR-1) (Retinoid X receptor-interacting protein 14) (RXR-interacting protein 14). [Source:Uniprot/SWISSPROT;Acc:Q96RI1]	NRB
T26H2.9	nhr-79	ENSP00000342470	0.016	NR1H3	Oxysterols receptor LXR-alpha (Liver X receptor alpha) (Nuclear orphan receptor LXR-alpha). [Source:Uniprot/SWISSPROT;Acc:Q13133]	NRB
T27A1.6	mab-9	ENSP00000297053	7.8e-66	TBX20	T-box transcription factor TBX20 (T-box protein 20) (Fragment). [Source:Uniprot/SWISSPROT;Acc:Q9UMR3]	64
T27A8.2		ENSP00000304004	0.00075	FOXA3	Hepatocyte nuclear factor 3-gamma (HNF-3G) (Forkhead box protein A3) (Fork head-related protein FKH H3). [Source:Uniprot/SWISSPROT;Acc:P55318]	NRB
T27B1.2		ENSP00000342595	5.4e-18	N/A		NRB
T27B7.1	nhr-59	ENSP00000299224	1.2e-12	N/A	Photoreceptor-specific nuclear receptor (Retina-specific nuclear receptor). [Source:Uniprot/SWISSPROT;Acc:Q9Y5X4]	NRB
T27B7.2	nhr-225	ENSP00000312472	2.9e-05	N/A	Peroxisome proliferator activated receptor gamma (PPAR-gamma). [Source:Uniprot/SWISSPROT;Acc:P37231]	NRB
T27B7.3	nhr-226	ENSP00000337063	1.2e-09	N/A	Peroxisome proliferator activated receptor delta (PPAR-delta) (PPAR- beta) (Nuclear hormone receptor 1) (NUC1) (NUCI). [Source:Uniprot/SWISSPROT;Acc:Q03181]	NRB
T27B7.4	nhr-115	ENSP00000335087	9.9e-13	N/A	Nuclear receptor ROR-alpha (Nuclear receptor RZR-alpha). [Source:Uniprot/SWISSPROT;Acc:P35398]	NRB
T27B7.5	nhr-227	ENSP00000325120	5.8e-09	PGR	Progesterone receptor (PR). [Source:Uniprot/SWISSPROT;Acc:P06401]	NRB
T27B7.6	nhr-228	ENSP00000339908	2.8e-36	N/A	Hepatocyte nuclear factor 4-alpha (HNF-4-alpha) (Transcription factor HNF-4) (Transcription factor 14). [Source:Uniprot/SWISSPROT;Acc:P41235]	NRB
T27C4.4	egr-1	ENSP00000282366	1.9e-66	MTA3	Metastasis-associated protein MTA3. [Source:Uniprot/SWISSPROT;Acc:Q9BTC8]	45
T27F2.4		ENSP00000243440	3.1e-06	N/A	Jun dimerization protein p21SNFT [Source:RefSeq_peptide;Acc:NP_061134]	NRB
T28D9.9		NF
T28F12.2	unc-62	ENSP00000326296	1.7e-76	MEIS2	Homeobox protein Meis2 (Meis1-related protein 1). [Source:Uniprot/SWISSPROT;Acc:O14770]	NRB
T28H11.4	pes-1	ENSP00000306807	2.2e-50	FOXB1	Forkhead box protein B1 (Transcription factor FKH-5). [Source:Uniprot/SWISSPROT;Acc:Q99853]	NRB
VC5.5	nhr-135	ENSP00000352900	2.8e-15	N/A	Retinoic acid receptor RXR-gamma (Retinoid X receptor gamma). [Source:Uniprot/SWISSPROT;Acc:P48443]	NRB
W01D2.2	nhr-61	ENSP00000332695	1.2e-16	RARG	Retinoic acid receptor gamma-2 (RAR-gamma-2). [Source:Uniprot/SWISSPROT;Acc:P22932]	NRB
W02A2.7	mex-5	ENSP00000248673	7.9e-14	ZFP36	Tristetraproline (TTP) (Zinc finger protein 36 homolog) (Zfp-36) (TIS11A protein) (TIS11) (Growth factor-inducible nuclear protein NUP475) (G0/G1 switch regulatory protein 24). [Source:Uniprot/SWISSPROT;Acc:P26651]	NRB
W02C12.3		ENSP00000324246	2e-27	N/A	Microphthalmia-associated transcription factor. [Source:Uniprot/SWISSPROT;Acc:O75030]	41
W02D7.6		ENSP00000326997	0.0012	ZNF406	Zinc finger protein 406 (Fragment). [Source:Uniprot/SWISSPROT;Acc:Q9P243]	NRB
W02D9.3		ENSP00000336856	4.2e-13	HMG20A	high-mobility group 20A [Source:RefSeq_peptide;Acc:NP_060670]	27
W02H5.7	sknr-1	ENSP00000234401	7.3e-07	NFE2L2	Nuclear factor erythroid 2 related factor 2 (NF-E2 related factor 2) (NFE2-related factor 2) (Nuclear factor, erythroid derived 2, like 2) (HEBP1). [Source:Uniprot/SWISSPROT;Acc:Q16236]	NRB
W03A3.1	ceh-10	ENSP00000261980	8.8e-53	CHX10	Homeobox protein CHX10 (Ceh-10 homeodomain containing homolog). [Source:Uniprot/SWISSPROT;Acc:P58304]	48
W03C9.4	lin-29	ENSP00000291413	1.3e-50	N/A		60
W03C9.7	mex-1	ENSP00000282388	2.7e-15	ZFP36L2	Butyrate response factor 2 (TIS11D protein) (EGF-response factor 2) (ERF-2). [Source:Uniprot/SWISSPROT;Acc:P47974]	NRB
W03D2.1	pqn-75	ENSP00000279573	6e-41	N/A	proline-rich protein BstNI subfamily 3 precursor [Source:RefSeq_peptide;Acc:NP_006240]	NRB
W03F9.2		ENSP00000309606	0.00056	ZNF408	Zinc finger protein 408 (PR-domain zinc finger protein 17). [Source:Uniprot/SWISSPROT;Acc:Q9H9D4]	NRB
W04B5.2		ENSP00000281640	0.0018	N/A		NRB
W04D2.4		ENSP00000328753	0.028	N/A	zinc finger and BTB domain containing 41 [Source:RefSeq_peptide;Acc:NP_919290]	NRB
W05B10.2		ENSP00000253048	1.5e-07	N/A		NRB
W05B5.3	nhr-85	ENSP00000310006	4e-08	NR1D2	Orphan nuclear receptor NR1D2 (Rev-erb-beta) (EAR-1R) (Orphan nuclear hormone receptor BD73). [Source:Uniprot/SWISSPROT;Acc:Q14995]	NRB
W05E10.3	ceh-32	ENSP00000260653	8.9e-66	SIX3	Homeobox protein SIX3 (Sine oculis homeobox homolog 3). [Source:Uniprot/SWISSPROT;Acc:O95343]	65
W05H7.4		ENSP00000251819	1.1e-11	PRG4	proteoglycan 4 [Source:RefSeq_peptide;Acc:NP_005798]	NRB
W06H12.1	ztf-6	ENSP00000354487	2.7e-11	N/A	Transcription factor 8 (NIL-2-A zinc finger protein) (Negative regulator of IL2). [Source:Uniprot/SWISSPROT;Acc:P37275]	NRB
W07G1.3	zip-3	ENSP00000307356	2.2e-08	ATF5	Cyclic-AMP-dependent transcription factor ATF-5 (Activating transcription factor 5) (Transcription factor ATFx). [Source:Uniprot/SWISSPROT;Acc:Q9Y2D1]	NRB
W08E12.1		ENSP00000351377	8.8e-06	N/A	cAMP response element binding protein 5 (CRE-BPa). [Source:Uniprot/SWISSPROT;Acc:Q02930]	NRB
W09C2.1	elt-1	ENSP00000218266	8.2e-49	GATA1	Erythroid transcription factor (GATA-1) (Eryf1) (GF-1) (NF-E1). [Source:Uniprot/SWISSPROT;Acc:P15976]	47
W10C8.2	pop-1	ENSP00000344823	1.9e-40	N/A	Transcription factor 7-like 2 (HMG box transcription factor 4) (T- cell-specific transcription factor 4) (TCF-4) (hTCF-4). [Source:Uniprot/SWISSPROT;Acc:Q9NQB0]	NRB
W10D5.1	mef-2	ENSP00000346389	2.8e-53	MEF2A	Myocyte-specific enhancer factor 2A (Serum response factor-like protein 1). [Source:Uniprot/SWISSPROT;Acc:Q02078]	86
W10D5.3	gei-17	ENSP00000249636	6.4e-51	PIAS1	Protein inhibitor of activated STAT protein 1 (Gu binding protein) (GBP) (RNA helicase II binding protein) (DEAD/H box-binding protein 1). [Source:Uniprot/SWISSPROT;Acc:O75925]	36
W10D9.4		ENSP00000240055	4.6e-28	NFYB	Nuclear transcription factor Y subunit beta (NF-Y protein chain B) (NF-YB) (CCAAT-binding transcription factor subunit A) (CBF-A) (CAAT- box DNA binding protein subunit B). [Source:Uniprot/SWISSPROT;Acc:P25208]	50
Y102A5C.18	efl-1	ENSP00000256117	6e-33	E2F5	Transcription factor E2F5 (E2F-5). [Source:Uniprot/SWISSPROT;Acc:Q15329]	44
Y104H12A.1	nhr-41	ENSP00000333275	7.8e-12	N/A	Orphan nuclear receptor TR2. [Source:Uniprot/SWISSPROT;Acc:P13056]	NRB
Y105C5A.15		ENSP00000328670	0.087	N/A	sperm antigen HCMOGT-1 [Source:RefSeq_peptide;Acc:NP_690868]	NRB
Y105C5B.29		ENSP00000318799	1.6e-22	BHLHB5	basic helix-loop-helix domain containing, class B, 5 [Source:RefSeq_peptide;Acc:NP_689627]	67
Y105E8A.17	ekl-4	ENSP00000354697	4e-71	DMAP1	DNA methyltransferase 1-associated protein 1 (DNMT1-associated protein 1) (DNMAP1). [Source:Uniprot/SWISSPROT;Acc:Q9NPF5]	42
Y106G6H.4		NF
Y111B2A.10		ENSP00000352053	0.032	ZFP62	Zinc finger protein 62 homolog (Zfp-62). [Source:Uniprot/SWISSPROT;Acc:Q8NB50]	NRB
Y113G7A.6	ttx-1	ENSP00000282549	7.2e-28	OTX1	Homeobox protein OTX1. [Source:Uniprot/SWISSPROT;Acc:P32242]	44
Y113G7B.23	psa-1	ENSP00000346311	1e-150	SMARCC1	SWI/SNF-related matrix-associated actin-dependent regulator of chromatin subfamily C member 1 (SWI/SNF complex 155 kDa subunit) (BRG1-associated factor 155). [Source:Uniprot/SWISSPROT;Acc:Q92922]	NRB
Y116A8C.17		ENSP00000337386	1.3e-16	ZFP36L1	Butyrate response factor 1 (TIS11B protein) (EGF-response factor 1) (ERF-1). [Source:Uniprot/SWISSPROT;Acc:Q07352]	NRB
Y116A8C.18	nhr-229	ENSP00000348827	7.7e-12	THRB	Thyroid hormone receptor beta-1. [Source:Uniprot/SWISSPROT;Acc:P10828]	NRB
Y116A8C.19		ENSP00000337386	1.3e-16	ZFP36L1	Butyrate response factor 1 (TIS11B protein) (EGF-response factor 1) (ERF-1). [Source:Uniprot/SWISSPROT;Acc:Q07352]	NRB
Y116A8C.20		ENSP00000282388	2.7e-15	ZFP36L2	Butyrate response factor 2 (TIS11D protein) (EGF-response factor 2) (ERF-2). [Source:Uniprot/SWISSPROT;Acc:P47974]	NRB
Y116A8C.22		ENSP00000353617	3.2e-07	N/A	High mobility group protein HMG-I/HMG-Y (HMG-I(Y)) (High mobility group AT-hook 1) (High mobility group protein A1). [Source:Uniprot/SWISSPROT;Acc:P17096]	NRB
Y116A8C.35	uaf-2	ENSP00000291552	5e-87	U2AF1	Splicing factor U2AF 35 kDa subunit (U2 auxiliary factor 35 kDa subunit) (U2 snRNP auxiliary factor small subunit). [Source:Uniprot/SWISSPROT;Acc:Q01081]	64
Y11D7A.12		ENSP00000271411	0.0013	POU2F1	POU domain, class 2, transcription factor 1 (Octamer-binding transcription factor 1) (Oct-1) (OTF-1) (NF-A1). [Source:Uniprot/SWISSPROT;Acc:P14859]	NRB
Y11D7A.13		NF
Y15E3A.1	nhr-91	ENSP00000341135	0.00038	NR6A1	Orphan nuclear receptor NR6A1 (Germ cell nuclear factor) (GCNF) (Retinoid receptor-related testis specific receptor) (RTR). [Source:Uniprot/SWISSPROT;Acc:Q15406]	NRB
Y16B4A.1	unc-3	ENSP00000322898	1.6e-142	EBF	Transcription factor COE1 (OE-1) (O/E-1) (Early B-cell factor). [Source:Uniprot/SWISSPROT;Acc:Q9UH73]	69
Y17D7A.1	nhr-230	ENSP00000320447	9.5e-18	NR2C2	Orphan nuclear receptor TR4 (Orphan nuclear receptor TAK1). [Source:Uniprot/SWISSPROT;Acc:P49116]	NRB
Y17D7A.3	nhr-65	ENSP00000188403	2e-11	NR1H4	Bile acid receptor (Farnesoid X-activated receptor) (Farnesol receptor HRR-1) (Retinoid X receptor-interacting protein 14) (RXR-interacting protein 14). [Source:Uniprot/SWISSPROT;Acc:Q96RI1]	NRB
Y17D7B.1	nhr-231	ENSP00000235480	2.4e-15	N/A	Orphan nuclear receptor NR5A2 (Alpha-1-fetoprotein transcription factor) (Hepatocytic transcription factor) (B1-binding factor) (hB1F) (CYP7A promoter binding factor). [Source:Uniprot/SWISSPROT;Acc:O00482]	NRB
Y17G7A.1	hmg-12	ENSP00000311997	0.034	NEFH	Neurofilament triplet H protein (200 kDa neurofilament protein) (Neurofilament heavy polypeptide) (NF-H). [Source:Uniprot/SWISSPROT;Acc:P12036]	NRB
Y17G7B.22		ENSP00000342002	3.1e-08	ZNF505	Zinc finger protein 93 (Zinc finger protein HTF34) (Fragment). [Source:Uniprot/SWISSPROT;Acc:P35789]	NRB
Y18D10A.1		ENSP00000251819	1.1e-11	PRG4	proteoglycan 4 [Source:RefSeq_peptide;Acc:NP_005798]	NRB
Y22D7AL.16		ENSP00000331175	1.6e-17	ZNF84	Zinc finger protein 84 (Zinc finger protein HPF2). [Source:Uniprot/SWISSPROT;Acc:P51523]	NRB
Y22F5A.1	nhr-232	ENSP00000236914	1.6e-14	N/A	Orphan nuclear receptor NR5A2	NRB
Y32B12B.6	tag-122	ENSP00000339908	2.8e-36	N/A	Hepatocyte nuclear factor 4-alpha (HNF-4-alpha) (Transcription factor HNF-4) (Transcription factor 14). [Source:Uniprot/SWISSPROT;Acc:P41235]	NRB
Y37E11B.1		ENSP00000333088	9.1e-25	N/A	PREDICTED: similar to Zinc finger protein 479 (Zinc finger protein Kr19) (HKr19) [Source:RefSeq_peptide_predicted;Acc:XP_496879]	NRB
Y37F4.6		ENSP00000354247	8.2e-06	N/A	Zinc finger protein 584	NRB
Y38E10A.18	nhr-234	ENSP00000291442	2.3e-07	NR2F6	Orphan nuclear receptor EAR-2 (V-erbA related protein EAR-2). [Source:Uniprot/SWISSPROT;Acc:P10588]	NRB
Y38E10A.6		ENSP00000311997	0.034	NEFH	Neurofilament triplet H protein (200 kDa neurofilament protein) (Neurofilament heavy polypeptide) (NF-H). [Source:Uniprot/SWISSPROT;Acc:P12036]	NRB
Y38H8A.5		ENSP00000283268	8.4e-80	ZNF312	zinc finger protein 312 [Source:RefSeq_peptide;Acc:NP_060478]	72
Y39A1A.5	rabx-5	ENSP00000284957	1.4e-50	N/A	RAB guanine nucleotide exchange factor (GEF) 1 [Source:RefSeq_peptide;Acc:NP_055319]	31
Y39A1C.3	cey-4	ENSP00000279550	9.3e-29	N/A	DNA-binding protein A (Cold shock domain protein A) (Single-strand DNA binding protein NF-GMB). [Source:Uniprot/SWISSPROT;Acc:P16989]	NRB
Y39A3CR.6		ENSP00000314774	0.0078	HES7	hairy and enhancer of split 7 [Source:RefSeq_peptide;Acc:NP_115969]	NRB
Y39B6A.12		ENSP00000313642	9.6e-06	N/A	HBxAg transactivated protein 2 [Source:RefSeq_peptide;Acc:NP_055987]	NRB
Y39B6A.17	nhr-95	ENSP00000353916	1.6e-06	PPARD	Peroxisome proliferator activated receptor delta (PPAR-delta) (PPAR- beta) (Nuclear hormone receptor 1) (NUC1) (NUCI). [Source:Uniprot/SWISSPROT;Acc:Q03181]	NRB
Y39B6A.46		ENSP00000294753	0.00016	ZNF496	Zinc finger protein 496. [Source:Uniprot/SWISSPROT;Acc:Q96IT1]	NRB
Y39B6A.47	nhr-145	ENSP00000292237	5.3e-20	NUP210L	nucleoporin 210kDa-like [Source:RefSeq_peptide;Acc:NP_997191]	NRB
Y39E4B.2		ENSP00000216294	7.6e-09	SNAPC1	snRNA activating protein complex 43 kDa subunit (SNAPc 43 kDa subunit) (Small nuclear RNA activating complex polypeptide 1) (Proximal sequence element-binding transcription factor gamma subunit) (PSE- binding factor gamma subunit) (PTF gamma subunit). [Source:Uniprot/SWISSPROT;Acc:Q16533]	NRB
Y39E4B.7		ENSP00000317804	5e-68	ZDHHC8	Zinc finger DHHC domain-containing protein 8 precursor (Zinc finger protein 378). [Source:Uniprot/SWISSPROT;Acc:Q9ULC8]	53
Y40B10A.8	nhr-86	ENSP00000339908	2.8e-36	N/A	Hepatocyte nuclear factor 4-alpha (HNF-4-alpha) (Transcription factor HNF-4) (Transcription factor 14). [Source:Uniprot/SWISSPROT;Acc:P41235]	NRB
Y40B1A.4		ENSP00000310301	1.1e-40	SP3	Transcription factor Sp3 (SPR-2). [Source:Uniprot/SWISSPROT;Acc:Q02447]	59
Y41C4A.4	crh-1	ENSP00000236996	2.1e-33	CREB1	cAMP response element binding protein (CREB). [Source:Uniprot/SWISSPROT;Acc:P16220]	63
Y41D4B.21	nhr-274	ENSP00000339908	2.8e-36	N/A	Hepatocyte nuclear factor 4-alpha (HNF-4-alpha) (Transcription factor HNF-4) (Transcription factor 14). [Source:Uniprot/SWISSPROT;Acc:P41235]	NRB
Y41D4B.7	nhr-146	ENSP00000339908	2.8e-36	N/A	Hepatocyte nuclear factor 4-alpha (HNF-4-alpha) (Transcription factor HNF-4) (Transcription factor 14). [Source:Uniprot/SWISSPROT;Acc:P41235]	NRB
Y41D4B.8	nhr-87	ENSP00000339908	2.8e-36	N/A	Hepatocyte nuclear factor 4-alpha (HNF-4-alpha) (Transcription factor HNF-4) (Transcription factor 14). [Source:Uniprot/SWISSPROT;Acc:P41235]	NRB
Y41D4B.9	nhr-92	ENSP00000339908	2.8e-36	N/A	Hepatocyte nuclear factor 4-alpha (HNF-4-alpha) (Transcription factor HNF-4) (Transcription factor 14). [Source:Uniprot/SWISSPROT;Acc:P41235]	NRB
Y41D4B.26	nhr-122	NF
Y42H9AR.3	ztf-5	ENSP00000253699	0.00073	ZFYVE20	FYVE-finger-containing Rab5 effector protein rabenosyn-5 [Source:RefSeq_peptide;Acc:NP_071735]	34
Y43F8C.10	dmd-3	ENSP00000259622	3e-14	DMRT2	Doublesex-and mab-3-related transcription factor 2 (Doublesex-like 2 protein) (DSXL-2). [Source:Uniprot/SWISSPROT;Acc:Q9Y5R5]	NRB
Y44E3B.1	zip-4	ENSP00000305422	4.5e-05	CEBPB	CCAAT/enhancer binding protein beta (C/EBP beta) (Nuclear factor NF- IL6) (Transcription factor 5). [Source:Uniprot/SWISSPROT;Acc:P17676]	NRB
Y45G5AM.1	nhr-114	ENSP00000345616	5.9e-27	N/A	Estrogen receptor beta (ER-beta). [Source:Uniprot/SWISSPROT;Acc:Q92731]	NRB
Y46H3D.5	nhr-110	NF
Y46H3D.6	nhr-237	ENSP00000253727	6.7e-05	NR1H2	Oxysterols receptor LXR-beta (Liver X receptor beta) (Nuclear orphan receptor LXR-beta) (Ubiquitously-expressed nuclear receptor) (Nuclear receptor NER). [Source:Uniprot/SWISSPROT;Acc:P55055]	NRB
Y46H3D.7	nhr-238	ENSP00000339908	2.8e-36	N/A	Hepatocyte nuclear factor 4-alpha (HNF-4-alpha) (Transcription factor HNF-4) (Transcription factor 14). [Source:Uniprot/SWISSPROT;Acc:P41235]	NRB
Y47D3A.10	tbx-34	ENSP00000327158	5.4e-07	N/A	T-box transcription factor TBX5 (T-box protein 5). [Source:Uniprot/SWISSPROT;Acc:Q99593]	NRB
Y47D3A.12	tbx-37	ENSP00000177694	1.1e-35	TBX21	T-box transcription factor TBX21 (T-box protein 21) (Transcription factor TBLYM) (T-cell-specific T-box transcription factor T-bet). [Source:Uniprot/SWISSPROT;Acc:Q9UL17]	NRB
Y47D3A.6	tra-1	ENSP00000312694	9.9e-59	N/A	Zinc finger protein GLI2 (Tax helper protein). [Source:Uniprot/SWISSPROT;Acc:P10070]	48
Y47D3B.7	sbp-1	ENSP00000354476	1.2e-45	SREBF2	Sterol regulatory element binding protein-2 (SREBP-2) (Sterol regulatory element-binding transcription factor 2). [Source:Uniprot/SWISSPROT;Acc:Q12772]	28
Y47D3B.9		ENSP00000282478	4.9e-19	DSPP	Dentin sialophosphoprotein precursor [Contains: Dentin phosphoprotein (Dentin phosphophoryn) (DPP); Dentin sialoprotein (DSP)]. [Source:Uniprot/SWISSPROT;Acc:Q9NZW4]	NRB
Y47G6A.7		ENSP00000243896	1.4e-61	SLC35C2	Solute carrier family 35 member C2 (Ovarian cancer overexpressed gene 1 protein). [Source:Uniprot/SWISSPROT;Acc:Q9NQQ7]	42
Y47H9C.2		ENSP00000310507	1.8e-78	ZDHHC14	Zinc finger DHHC domain containing protein 14 (NEW1 domain containing protein) (NEW1CP). [Source:Uniprot/SWISSPROT;Acc:Q8IZN3]	43
Y48A6C.1		ENSP00000318024	1.9e-26	N/A		NRB
Y48A6C.3		ENSP00000260385	1.6e-06	N/A		NRB
Y48B6A.14	hmg-1.1	ENSP00000296503	6e-35	HMGB2	High mobility group protein 2 (HMG-2). [Source:Uniprot/SWISSPROT;Acc:P26583]	NRB
Y48C3A.12		ENSP00000354885	3e-18	N/A	mucin 2, intestinal/tracheal (MUC2), mRNA [Source:RefSeq_dna;Acc:NM_002457]	NRB
Y48C3A.17	efl-2	ENSP00000262904	2e-19	E2F3	Transcription factor E2F3 (E2F-3). [Source:Uniprot/SWISSPROT;Acc:O00716]	NRB
Y48C3A.4		ENSP00000354885	3e-18	N/A	mucin 2, intestinal/tracheal (MUC2), mRNA [Source:RefSeq_dna;Acc:NM_002457]	NRB
Y48E1B.7		ENSP00000345848	9.7e-05	ANP32B	Acidic leucine-rich nuclear phosphoprotein 32 family member B (PHAPI2 protein) (Silver-stainable protein SSP29) (Acidic protein rich in leucines). [Source:Uniprot/SWISSPROT;Acc:Q92688]	NRB
Y48G8AL.10		ENSP00000306351	7.3e-29	N/A		NRB
Y48G8AL.9		ENSP00000311596	0.051	N/A		NRB
Y48G8AR.1	grh-1	ENSP00000251808	6.9e-71	N/A	transcription factor CP2-like 3 [Source:RefSeq_peptide;Acc:NP_079191]	41
Y48G9A.11		ENSP00000264808	0.025	PRDM5	PR-domain zinc finger protein 5. [Source:Uniprot/SWISSPROT;Acc:Q9NQX1]	NRB
Y49E10.14	pie-1	ENSP00000248673	7.9e-14	ZFP36	Tristetraproline (TTP) (Zinc finger protein 36 homolog) (Zfp-36) (TIS11A protein) (TIS11) (Growth factor-inducible nuclear protein NUP475) (G0/G1 switch regulatory protein 24). [Source:Uniprot/SWISSPROT;Acc:P26651]	NRB
Y51A2D.17	nhr-70	ENSP00000325819	1e-54	NR2F1	COUP transcription factor 1 (COUP-TF1) (COUP-TF I) (V-ERBA related protein EAR-3). [Source:Uniprot/SWISSPROT;Acc:P10589]	NRB
Y51H1A.6		ENSP00000301396	1.9e-17	N/A	Proline and glutamic acid rich nuclear protein isoform (Fragment). [Source:Uniprot/SPTREMBL;Acc:O15451]	NRB
Y51H4A.17		ENSP00000300134	0.023	STAT6	Signal transducer and activator of transcription 6 (IL-4 Stat). [Source:Uniprot/SWISSPROT;Acc:P42226]	NRB
Y51H4A.4		ENSP00000222122	5.3e-16	DBP	D-site-binding protein (Albumin D box-binding protein) (TAXREB302). [Source:Uniprot/SWISSPROT;Acc:Q10586]	NRB
Y51H4A.19		NF
Y52B11A.9		ENSP00000281372	1.4e-96	KIN	HsKin17 protein [Source:RefSeq_peptide;Acc:NP_036443]	49
Y53C10A.12	hsf-1	ENSP00000332698	1.1e-43	HSF1	Heat shock factor protein 1 (HSF 1) (Heat shock transcription factor 1) (HSTF 1). [Source:Uniprot/SWISSPROT;Acc:Q00613]	36
Y53C10A.3		ENSP00000265492	7.1e-09	HSF2	Heat shock factor protein 2 (HSF 2) (Heat shock transcription factor 2) (HSTF 2). [Source:Uniprot/SWISSPROT;Acc:Q03933]	NRB
Y53C12B.5	mab-3	ENSP00000259622	3e-14	DMRT2	Doublesex-and mab-3-related transcription factor 2 (Doublesex-like 2 protein) (DSXL-2). [Source:Uniprot/SWISSPROT;Acc:Q9Y5R5]	NRB
Y53C12C.1		ENSP00000337430	1.1e-31	PAX6	Paired box protein Pax-6 (Oculorhombin) (Aniridia, type II protein). [Source:Uniprot/SWISSPROT;Acc:P26367]	NRB
Y53F4B.3		ENSP00000233699	4.9e-14	POLE4	DNA polymerase epsilon p12 subunit (DNA polymerase epsilon subunit 4). [Source:Uniprot/SWISSPROT;Acc:Q9NR33]	46
Y53F4B.5		ENSP00000269834	0.0015	ZIM3	Zinc finger imprinted 3. [Source:Uniprot/SWISSPROT;Acc:Q96PE6]	NRB
Y53G8AR.9		ENSP00000257940	7.1e-26	N/A		34
Y53H1A.2		ENSP00000301547	0.026	ZNF443	Zinc finger protein 443 (Kruppel-type zinc finger protein ZK1). [Source:Uniprot/SWISSPROT;Acc:Q9Y2A4]	NRB
Y53H1A.5		ENSP00000229418	2.1e-15	N/A	CCAAT-binding transcription factor subunit B (CBF-B) (NF-Y protein chain A) (NF-YA) (CAAT-box DNA binding protein subunit A). [Source:Uniprot/SWISSPROT;Acc:P23511]	NRB
Y54E10BR.8		ENSP00000339314	2.6e-33	ZNF70	Zinc finger protein 70 (Zinc finger protein N27C7-1). [Source:Uniprot/SWISSPROT;Acc:Q9UC06]	NRB
Y54F10AM.1	nhr-239	ENSP00000230083	2.1e-12	NR2E1	Orphan nuclear receptor NR2E1 (Nuclear receptor TLX) (Tailless homolog) (Tll) (hTll). [Source:Uniprot/SWISSPROT;Acc:Q9Y466]	NRB
Y54F10AM.4	ceh-44	ENSP00000342189	1.9e-77	N/A	CCAAT displacement protein (CDP) (Cut-like 1). [Source:Uniprot/SWISSPROT;Acc:P39880]	26
Y54G2A.1	lin-22	ENSP00000232424	2.3e-15	HES1	Transcription factor HES-1 (Hairy and enhancer of split 1) (Hairy- like) (HHL) (Hairy homolog). [Source:Uniprot/SWISSPROT;Acc:Q14469]	48
Y54G2A.20		ENSP00000352053	0.032	ZFP62	Zinc finger protein 62 homolog (Zfp-62). [Source:Uniprot/SWISSPROT;Acc:Q8NB50]	NRB
Y55F3AM.14		ENSP00000346382	4.3e-70	N/A	zinc finger protein 658 [Source:RefSeq_peptide;Acc:NP_149350]	40
Y55F3AM.6		ENSP00000255977	4.2e-58	MKRN1	Makorin-1 (RING finger protein 61). [Source:Uniprot/SWISSPROT;Acc:Q9UHC7]	NRB
Y56A3A.18		ENSP00000270812	4.6e-17	ZNF593	Zinc finger protein 593 (Zinc finger protein T86). [Source:Uniprot/SWISSPROT;Acc:O00488]	39
Y56A3A.28		ENSP00000323945	4.9e-22	N/A	mesenchymal stem cell protein DSC43 [Source:RefSeq_peptide;Acc:NP_057727]	NRB
Y57A10A.31		ENSP00000299305	1.4e-24	ARIH1	Ariadne-1 protein homolog (ARI-1) (Ubiquitin-conjugating enzyme E2- binding protein 1) (UbcH7-binding protein) (UbcM4-interacting protein) (HHARI) (H7-AP2) (HUSSY-27) (MOP-6). [Source:Uniprot/SWISSPROT;Acc:Q9Y4X5]	NRB
Y57G11C.25		ENSP00000337386	1.3e-16	ZFP36L1	Butyrate response factor 1 (TIS11B protein) (EGF-response factor 1) (ERF-1). [Source:Uniprot/SWISSPROT;Acc:Q07352]	NRB
Y59A8B.13		ENSP00000349161	1.4e-07	N/A		NRB
Y59E9AR.3	tbx-30	ENSP00000219905	3.1e-10	MGA	MGA protein (Fragment). [Source:Uniprot/SPTREMBL;Acc:Q8IWI9]	NRB
Y59E9AR.5		ENSP00000219905	3.1e-10	MGA	MGA protein (Fragment). [Source:Uniprot/SPTREMBL;Acc:Q8IWI9]	NRB
Y5F2A.4		ENSP00000350105	8.4e-25	ZNF528	zinc finger protein 528 [Source:RefSeq_peptide;Acc:NP_115799]	NRB
Y5H2A.2	nhr-275	ENSP00000320447	9.5e-18	NR2C2	Orphan nuclear receptor TR4 (Orphan nuclear receptor TAK1). [Source:Uniprot/SWISSPROT;Acc:P49116]	NRB
Y5H2B.2	nhr-13	ENSP00000339908	2.8e-36	N/A	Hepatocyte nuclear factor 4-alpha (HNF-4-alpha) (Transcription factor HNF-4) (Transcription factor 14). [Source:Uniprot/SWISSPROT;Acc:P41235]	NRB
Y60A9.2		NF
Y60A9.3		ENSP00000337386	1.3e-16	ZFP36L1	Butyrate response factor 1 (TIS11B protein) (EGF-response factor 1) (ERF-1). [Source:Uniprot/SWISSPROT;Acc:Q07352]	NRB
Y62E10A.17		ENSP00000259733	1.2e-15	TFAP2A	Transcription factor AP-2 alpha (AP2-alpha) (Activating enhancer- binding protein 2 alpha) (AP-2 transcription factor) (Activator protein-2) (AP-2). [Source:Uniprot/SWISSPROT;Acc:P05549]	NRB
Y65B4BR.5		ENSP00000349212	0.025	NACA	Nascent polypeptide-associated complex alpha subunit (NAC-alpha) (Alpha-NAC) (Hom s 2.02). [Source:Uniprot/SWISSPROT;Acc:Q13765]	55
Y65B4BR.9	ceh-9	ENSP00000246017	1.9e-27	NKX2-2	Homeobox protein Nkx-2.2 (Homeobox protein NK-2 homolog B). [Source:Uniprot/SWISSPROT;Acc:O95096]	44
Y66A7A.5		ENSP00000265148	4e-09	CENPE	Centromeric protein E (CENP-E protein). [Source:Uniprot/SWISSPROT;Acc:Q02224]	NRB
Y66A7A.8	tbx-33	ENSP00000327158	5.4e-07	N/A	T-box transcription factor TBX5 (T-box protein 5). [Source:Uniprot/SWISSPROT;Acc:Q99593]	NRB
Y66D12A.12		ENSP00000270722	1.3e-47	PRDM16	PR-domain zinc finger protein 16 (Transcription factor MEL1). [Source:Uniprot/SWISSPROT;Acc:Q9HAZ2]	NRB
Y67A6A.2	nhr-62	ENSP00000339908	2.8e-36	N/A	Hepatocyte nuclear factor 4-alpha (HNF-4-alpha) (Transcription factor HNF-4) (Transcription factor 14). [Source:Uniprot/SWISSPROT;Acc:P41235]	NRB
Y67D8A.3		ENSP00000259622	3e-14	DMRT2	Doublesex-and mab-3-related transcription factor 2 (Doublesex-like 2 protein) (DSXL-2). [Source:Uniprot/SWISSPROT;Acc:Q9Y5R5]	NRB
Y67H2A.10		ENSP00000292733	2.2e-34	N/A	Positive cofactor 2 glutamine/Q-rich-associated protein (PC2 glutamine/Q-rich-associated protein) (TPA-inducible gene-1) (TIG-1) (Activator-recruited cofactor 105 kDa component) (ARC105) (CTG repeat protein 7a). [Source:Uniprot/SWISSPROT;Acc:Q96RN5]	NRB
Y69A2AR.26	nhr-242	ENSP00000264330	4.1e-16	RARB	Retinoic acid receptor beta (RAR-beta) (RAR-epsilon) (HBV-activated protein). [Source:Uniprot/SWISSPROT;Acc:P10826]	NRB
Y69A2AR.29	ngn-1	ENSP00000295108	1e-28	NEUROD1	Neurogenic differentiation factor 1 (NeuroD1) (NeuroD). [Source:Uniprot/SWISSPROT;Acc:Q13562]	NRB
Y69H2.8	nhr-241	ENSP00000339908	2.8e-36	N/A	Hepatocyte nuclear factor 4-alpha (HNF-4-alpha) (Transcription factor HNF-4) (Transcription factor 14). [Source:Uniprot/SWISSPROT;Acc:P41235]	NRB
Y6G8.3		ENSP00000270722	1.3e-47	PRDM16	PR-domain zinc finger protein 16 (Transcription factor MEL1). [Source:Uniprot/SWISSPROT;Acc:Q9HAZ2]	NRB
Y70C5C.6	nhr-112	ENSP00000262735	1.8e-12	PPARA	Peroxisome proliferator activated receptor alpha (PPAR-alpha). [Source:Uniprot/SWISSPROT;Acc:Q07869]	NRB
Y71A12B.8		ENSP00000341554	0.02	N/A	Golgi autoantigen, golgin subfamily A member 4 (Trans-Golgi p230) (256 kDa golgin) (Golgin-245) (72.1 protein). [Source:Uniprot/SWISSPROT;Acc:Q13439]	NRB
Y71A12C.1	nhr-276	ENSP00000335676	8.1e-34	RXRA	Retinoic acid receptor RXR-alpha (Retinoid X receptor alpha). [Source:Uniprot/SWISSPROT;Acc:P19793]	NRB
Y71H2AM.17		ENSP00000323967	1e-48	SMARCE1	SWI/SNF-related matrix-associated actin-dependent regulator of chromatin subfamily E member 1 (BRG1-associated factor 57). [Source:Uniprot/SWISSPROT;Acc:Q969G3]	40
Y73B3A.5		ENSP00000354885	3e-18	N/A	mucin 2, intestinal/tracheal (MUC2), mRNA [Source:RefSeq_dna;Acc:NM_002457]	NRB
Y73F8A.16	tbx-39	ENSP00000219905	3.1e-10	MGA	MGA protein (Fragment). [Source:Uniprot/SPTREMBL;Acc:Q8IWI9]	NRB
Y73F8A.17	tbx-40	ENSP00000296946	1.3e-18	T	Brachyury protein (T protein). [Source:Uniprot/SWISSPROT;Acc:O15178]	NRB
Y73F8A.21	nhr-5	ENSP00000339908	2.8e-36	N/A	Hepatocyte nuclear factor 4-alpha (HNF-4-alpha) (Transcription factor HNF-4) (Transcription factor 14). [Source:Uniprot/SWISSPROT;Acc:P41235]	NRB
Y73F8A.33		ENSP00000352053	0.032	ZFP62	Zinc finger protein 62 homolog (Zfp-62). [Source:Uniprot/SWISSPROT;Acc:Q8NB50]	NRB
Y74C9A.4		ENSP00000326840	4.5e-16	RCOR3	REST corepressor 3 [Source:RefSeq_peptide;Acc:NP_060724]	NRB
Y75B8A.1	php-3	ENSP00000006015	4.5e-22	HOXA11	Homeobox protein Hox-A11 (Hox-1I). [Source:Uniprot/SWISSPROT;Acc:P31270]	NRB
Y75B8A.2	nob-1	ENSP00000253572	3.3e-26	CDX4	Homeobox protein CDX-4 (Caudal-type homeobox protein 4). [Source:Uniprot/SWISSPROT;Acc:O14627]	NRB
Y75B8A.29		ENSP00000265148	4e-09	CENPE	Centromeric protein E (CENP-E protein). [Source:Uniprot/SWISSPROT;Acc:Q02224]	NRB
Y75B8A.35	zip-1	ENSP00000265148	4e-09	CENPE	Centromeric protein E (CENP-E protein). [Source:Uniprot/SWISSPROT;Acc:Q02224]	NRB
Y79H2A.3		ENSP00000343629	6e-08	BAT2D1	HBxAg transactivated protein 2 [Source:RefSeq_peptide;Acc:NP_055987]	NRB
Y80D3A.3		ENSP00000344285	1.6e-25	N/A	PREDICTED: similar to brain-specific homeodomain protein [Source:RefSeq_peptide_predicted;Acc:XP_372433]	NRB
Y80D3A.4	nhr-243	ENSP00000343807	1.7e-22	N/A	Hepatocyte nuclear factor 4-alpha (HNF-4-alpha) (Transcription factor HNF-4) (Transcription factor 14). [Source:Uniprot/SWISSPROT;Acc:P41235]	NRB
Y82E9BR.1		NF
Y82E9BR.17		NF
Y87G2A.3		ENSP00000355256	1.8e-68	APG4A	Cysteine protease APG4A (EC 3.4.22.-) (Autophagy 4 homolog A) (hAPG4A) (Autophagin-2) (Autophagy-related cysteine endopeptidase 2) (AUT-like 2 cysteine endopeptidase). [Source:Uniprot/SWISSPROT;Acc:Q8WYN0]	44
Y94H6A.1	nhr-277	ENSP00000329908	4.3e-09	NR2F2	COUP transcription factor 2 (COUP-TF2) (COUP-TF II) (Apolipoprotein AI regulatory protein-1) (ARP-1). [Source:Uniprot/SWISSPROT;Acc:P24468]	NRB
Y95B8A.7		ENSP00000265069	7.8e-78	N/A	zinc finger RNA binding protein [Source:RefSeq_peptide;Acc:NP_057191]	NRB
ZC123.3		ENSP00000050961	0.015	ZFHX4	zinc finger homeodomain 4 [Source:RefSeq_peptide;Acc:NP_078997]	NRB
ZC204.2		ENSP00000311467	3.2e-08	N/A	double homeobox, 2 (DUX2), mRNA [Source:RefSeq_dna;Acc:NM_012147]	NRB
ZC247.3	lin-11	ENSP00000254457	1.1e-71	LHX1	LIM/homeobox protein Lhx1 (LIM homeobox protein 1) (Homeobox protein Lim-1). [Source:Uniprot/SWISSPROT;Acc:P48742]	45
ZC328.2		ENSP00000331067	1.3e-17	ZNF25	Zinc finger protein 25 (Zinc finger protein KOX19). [Source:Uniprot/SWISSPROT;Acc:P17030]	NRB
ZC376.4		ENSP00000238558	0.0024	GSC	Homeobox protein goosecoid. [Source:Uniprot/SWISSPROT;Acc:P56915]	NRB
ZC376.7		ENSP00000078445	0.0011	N/A	cAMP responsive element binding protein 3-like 3 [Source:RefSeq_peptide;Acc:NP_115996]	NRB
ZC395.8		ENSP00000282478	4.9e-19	DSPP	Dentin sialophosphoprotein precursor [Contains: Dentin phosphoprotein (Dentin phosphophoryn) (DPP); Dentin sialoprotein (DSP)]. [Source:Uniprot/SWISSPROT;Acc:Q9NZW4]	NRB
ZC410.1	nhr-11	ENSP00000339908	2.8e-36	N/A	Hepatocyte nuclear factor 4-alpha (HNF-4-alpha) (Transcription factor HNF-4) (Transcription factor 14). [Source:Uniprot/SWISSPROT;Acc:P41235]	NRB
ZC416.1		NF
ZC513.6	oma-2	ENSP00000248673	7.9e-14	ZFP36	Tristetraproline (TTP) (Zinc finger protein 36 homolog) (Zfp-36) (TIS11A protein) (TIS11) (Growth factor-inducible nuclear protein NUP475) (G0/G1 switch regulatory protein 24). [Source:Uniprot/SWISSPROT;Acc:P26651]	NRB
ZC64.3	ceh-18	ENSP00000260264	1.5e-42	POU2F3	POU domain, class 2, transcription factor 3 (Octamer-binding transcription factor 11) (Oct-11) (Transcription factor Skn-1) (PLA-1 protein). [Source:Uniprot/SWISSPROT;Acc:Q9UKI9]	NRB
ZC64.4	lim-4	ENSP00000271609	1.9e-38	LHX9	LIM/homeobox protein Lhx9. [Source:Uniprot/SWISSPROT;Acc:Q9NQ69]	NRB
ZC8.4	lfi-1	ENSP00000072205	3.5e-63	CROCC	ciliary rootlet coiled-coil, rootletin [Source:RefSeq_peptide;Acc:NP_055490]	24
ZK1025.10	nhr-245	ENSP00000352755	1.6e-09	N/A	Estrogen receptor (ER) (Estradiol receptor) (ER-alpha). [Source:Uniprot/SWISSPROT;Acc:P03372]	NRB
ZK1025.9	nhr-113	ENSP00000261532	1.3e-16	ESRRB	Steroid hormone receptor ERR2 (Estrogen-related receptor, beta) (ERR- beta) (Estrogen receptor-like 2) (ERR beta-2). [Source:Uniprot/SWISSPROT;Acc:O95718]	NRB
ZK1037.4	nhr-246	ENSP00000346339	2e-10	HNF4G	Hepatocyte nuclear factor 4-gamma (HNF-4-gamma). [Source:Uniprot/SWISSPROT;Acc:Q14541]	NRB
ZK1037.5	nhr-247	ENSP00000346339	2e-10	HNF4G	Hepatocyte nuclear factor 4-gamma (HNF-4-gamma). [Source:Uniprot/SWISSPROT;Acc:Q14541]	NRB
ZK1067.2		ENSP00000244030	5.1e-116	N/A		34
ZK1193.5		ENSP00000341024	4e-10	SATB1	DNA-binding protein SATB1 (Special AT-rich sequence binding protein 1). [Source:Uniprot/SWISSPROT;Acc:Q01826]	NRB
ZK1290.4	nfi-1	ENSP00000342859	4.4e-55	NFIC	Nuclear factor 1 C-type (Nuclear factor 1/C) (NF1-C) (NFI-C) (NF-I/C) (CCAAT-box binding transcription factor) (CTF) (TGGCA-binding protein). [Source:Uniprot/SWISSPROT;Acc:P08651]	NRB
ZK177.10	tbx-35	ENSP00000219905	3.1e-10	MGA	MGA protein (Fragment). [Source:Uniprot/SPTREMBL;Acc:Q8IWI9]	NRB
ZK177.3		ENSP00000354686	4.2e-10	ZNF652	zinc finger protein 652 [Source:RefSeq_peptide;Acc:NP_055712]	NRB
ZK185.1		ENSP00000277225	1.2e-09	N/A	zinc finger protein 462 [Source:RefSeq_peptide;Acc:NP_067047]	NRB
ZK218.6	nhr-248	ENSP00000335676	8.1e-34	RXRA	Retinoic acid receptor RXR-alpha (Retinoid X receptor alpha). [Source:Uniprot/SWISSPROT;Acc:P19793]	NRB
ZK265.4	ceh-8	ENSP00000334813	3.6e-26	RAX	Retinal homeobox protein Rx (Retina and anterior neural fold homeobox protein). [Source:Uniprot/SWISSPROT;Acc:Q9Y2V3]	54
ZK328.8	tbx-7	ENSP00000240328	7.4e-53	TBX2	T-box transcription factor TBX2 (T-box protein 2). [Source:Uniprot/SWISSPROT;Acc:Q13207]	NRB
ZK337.2		ENSP00000239938	0.0012	EGR1	Early growth response protein 1 (EGR-1) (Krox-24 protein) (ZIF268) (Nerve growth factor-induced protein A) (NGFI-A) (Transcription factor ETR103) (Zinc finger protein 225) (AT225). [Source:Uniprot/SWISSPROT;Acc:P18146]	NRB
ZK370.2	sma-2	ENSP00000305769	5e-120	SMAD1	Mothers against decapentaplegic homolog 1 (SMAD 1) (Mothers against DPP homolog 1) (Mad-related protein 1) (Transforming growth factor- beta signaling protein-1) (BSP-1) (hSMAD1) (JV4-1). [Source:Uniprot/SWISSPROT;Acc:Q15797]	NRB
ZK380.1	tbx-32	ENSP00000296946	1.3e-18	T	Brachyury protein (T protein). [Source:Uniprot/SWISSPROT;Acc:O15178]	NRB
ZK418.1	nhr-9	ENSP00000315442	1.6e-11	N/A	Bile acid receptor (Farnesoid X-activated receptor) (Farnesol receptor HRR-1) (Retinoid X receptor-interacting protein 14) (RXR-interacting protein 14). [Source:Uniprot/SWISSPROT;Acc:Q96RI1]	NRB
ZK455.6	nhr-33	ENSP00000339908	2.8e-36	N/A	Hepatocyte nuclear factor 4-alpha (HNF-4-alpha) (Transcription factor HNF-4) (Transcription factor 14). [Source:Uniprot/SWISSPROT;Acc:P41235]	NRB
ZK488.1	nhr-250	ENSP00000339908	2.8e-36	N/A	Hepatocyte nuclear factor 4-alpha (HNF-4-alpha) (Transcription factor HNF-4) (Transcription factor 14). [Source:Uniprot/SWISSPROT;Acc:P41235]	NRB
ZK488.2	nhr-90	ENSP00000339908	2.8e-36	N/A	Hepatocyte nuclear factor 4-alpha (HNF-4-alpha) (Transcription factor HNF-4) (Transcription factor 14). [Source:Uniprot/SWISSPROT;Acc:P41235]	NRB
ZK488.4	nhr-251	ENSP00000230234	5.1e-08	RXRB	Retinoic acid receptor RXR-beta (Retinoid X receptor beta). [Source:Uniprot/SWISSPROT;Acc:P28702]	NRB
ZK546.5		ENSP00000338807	1.1e-08	ZNF509	zinc finger protein 509 [Source:RefSeq_peptide;Acc:NP_660334]	NRB
ZK593.4	rbr-2	ENSP00000235790	1.9e-179	JARID1B	Jumonji, AT rich interactive domain 1B (RBP2-like) [Source:RefSeq_peptide;Acc:NP_006609]	NRB
ZK6.1	nhr-278	ENSP00000339908	2.8e-36	N/A	Hepatocyte nuclear factor 4-alpha (HNF-4-alpha) (Transcription factor HNF-4) (Transcription factor 14). [Source:Uniprot/SWISSPROT;Acc:P41235]	NRB
ZK6.2	nhr-252	ENSP00000188403	2e-11	NR1H4	Bile acid receptor (Farnesoid X-activated receptor) (Farnesol receptor HRR-1) (Retinoid X receptor-interacting protein 14) (RXR-interacting protein 14). [Source:Uniprot/SWISSPROT;Acc:Q96RI1]	NRB
ZK6.4	nhr-253	ENSP00000343698	3.7e-14	N/A	Retinoic acid receptor gamma-2 (RAR-gamma-2). [Source:Uniprot/SWISSPROT;Acc:P22932]	NRB
ZK6.5	nhr-254	ENSP00000264330	4.1e-16	RARB	Retinoic acid receptor beta (RAR-beta) (RAR-epsilon) (HBV-activated protein). [Source:Uniprot/SWISSPROT;Acc:P10826]	NRB
ZK616.10	ehn-3	ENSP00000343443	1.6e-18	ZNF588	Zinc finger protein 588 (Zinc finger protein ZFD25). [Source:Uniprot/SWISSPROT;Acc:Q9UII5]	NRB
ZK643.8	grl-25	ENSP00000246662	0.0034	KRT9	Keratin, type I cytoskeletal 9 (Cytokeratin 9) (K9) (CK 9). [Source:Uniprot/SWISSPROT;Acc:P35527]	NRB
ZK652.5	ceh-23	ENSP00000302942	3.2e-15	EMX2	Homeobox protein EMX2 (Empty spiracles homolog 2) (Empty spiracles- like protein 2). [Source:Uniprot/SWISSPROT;Acc:Q04743]	NRB
ZK652.6		ENSP00000319986	5.8e-24	KCMF1	potassium channel modulatory factor 1 [Source:RefSeq_peptide;Acc:NP_064507]	48
ZK662.3	nhr-48	ENSP00000336528	1.9e-18	NR1I2	Orphan nuclear receptor PXR (Pregnane X receptor) (Orphan nuclear receptor PAR1) (Steroid and xenobiotic receptor) (SXR). [Source:Uniprot/SWISSPROT;Acc:O75469]	NRB
ZK662.4	lin-15b	ENSP00000341190	2.3e-06	N/A	titin isoform novex-3 [Source:RefSeq_peptide;Acc:NP_596870]	NRB
ZK673.4		NF
ZK678.2	nhr-255	ENSP00000325120	5.8e-09	PGR	Progesterone receptor (PR). [Source:Uniprot/SWISSPROT;Acc:P06401]	NRB
ZK682.4	hlh-10	ENSP00000237316	3.8e-11	TCF21	Transcription factor 21 (Podocyte-expressed 1) (Pod-1) (Epicardin) (Capsulin). [Source:Uniprot/SWISSPROT;Acc:O43680]	NRB
ZK686.4		ENSP00000274712	3.4e-50	ZMAT2	Zinc finger matrin type 2. [Source:Uniprot/SWISSPROT;Acc:Q96NC0]	52
ZK686.5		ENSP00000340307	2.8e-43	MYNN	myoneurin [Source:RefSeq_peptide;Acc:NP_061127]	NRB
ZK697.2	nhr-256	ENSP00000343698	3.7e-14	N/A	Retinoic acid receptor gamma-2 (RAR-gamma-2). [Source:Uniprot/SWISSPROT;Acc:P22932]	NRB
ZK757.4		ENSP00000262096	4e-68	ZDHHC2	Zinc finger DHHC domain containing protein 2 (Zinc finger protein 372) (Reduced expression associated with metastasis protein) (Ream) (Reduced expression in cancer protein) (Rec). [Source:Uniprot/SWISSPROT;Acc:Q9UIJ5]	41
ZK829.5	tbx-36	ENSP00000259049	5.2e-29	TBR1	T-brain-1 protein (T-box brain protein 1) (TBR-1) (TES-56). [Source:Uniprot/SWISSPROT;Acc:Q16650]	NRB
ZK867.1		ENSP00000324605	4e-16	ZNF660	zinc finger protein 660 [Source:RefSeq_peptide;Acc:NP_775929]	NRB
ZK892.7		ENSP00000300850	4.9e-05	ZNF646	Zinc finger protein 646. [Source:Uniprot/SWISSPROT;Acc:O15015]	NRB
ZK909.4	ces-2	ENSP00000222122	5.3e-16	DBP	D-site-binding protein (Albumin D box-binding protein) (TAXREB302). [Source:Uniprot/SWISSPROT;Acc:Q10586]	38
ZK993.1	ceh-45	ENSP00000238558	0.0024	GSC	Homeobox protein goosecoid. [Source:Uniprot/SWISSPROT;Acc:P56915]	61
E-values and % identity values were obtained via blastp.
NF		Not found
N/A		Not available
NRB		No reciprocal blast hit
Bold		Putative orthologs
